# Supplementary material for: Dynamic interplay between niche variation and flight adaptability drove a hundred million years’ dispersion in iconic lacewings
Source: Proc Natl Acad Sci U S A. 2025 May 2;122(19):e2414549122. doi: 10.1073/pnas.2414549122 (PMC12087969; doi:10.1073/pnas.2414549122)
Supplement: Supplementary file 2 — Dataset S01 (XLSX) [file pnas.2414549122.sd01.xlsx]

## Sheet: sheet1
Tiplabel	Latitude	Longitude	H-EL	H-MAT	H-TS	H-MAP	H-WMP	H-DMP	H-PS	H-EQ	H-CI	H-WMT	H-CMT
Asadeteva	35.3333	69.5	2568	7.79198	8.64869	749	175	3	100.068	26.2797	23.841	19.6835	-4.1575
Asadeteva	35.33	70.91	3091	5.75347	8.12686	782	157	18	75.3296	21.4476	21.71	16.772	-4.938
Asadeteva	35.0022	72.0156	1794	14.7937	8.19135	752	122	22	49.4218	34.7118	21.8095	26.1033	4.29375
Asadeteva	36.1667	72.5	3567	2.46499	8.92771	330	53	12	48.446	46.9311	23.7568	15.4873	-8.2695
Asadeteva	32	77.0039	1931	14.9142	5.82131	1448	309	23	69.3405	15.0297	16.5148	21.763	5.24825
Austroberothella	-35.2931	149.127	599	13.2423	5.32192	718	73	45	15.5606	28.4923	14.626	20.4575	5.8315
Austroberothella	-35.32	148.94	664	12.7346	5.2488	862	85	56	14.832	23.022	14.4445	19.845	5.4005
Berlekrumyia	-7.7667	39.3167	38	26.3902	1.31103	1187	309	20	83.7461	23.7277	3.53961	28.1648	24.6252
Berlekrumyia	-11.61	34.29	589	23.269	2.16839	1617	331	5	87.4807	15.6478	6.25125	25.3025	19.0513
Berlekrumyia	-19.79	33.09	1416	16.8351	2.47924	1237	258	16	93.0621	15.615	6.52575	19.3158	12.79
Berotha	29.2333	118.1	458	15.8475	8.17768	1780	311	45	56.5718	14.8611	22.6135	26.4527	3.83925
Berotha	27.0033	87.0056	1175	20.4698	4.5412	1448	340	8	96.548	16.7847	12.1363	24.3043	12.168
Berotha	26.85	80.95	120	25.4185	6.18331	993	305	2	131.275	33.2739	17.3542	33.041	15.6868
Berotha	27.7667	119.2	1105	12.944	7.01739	1926	323	41	54.9919	11.9024	19.435	22.924	3.489
Berotha	25.5167	118.45	735	17.2723	5.96948	1457	251	29	60.9992	16.9327	16.1625	24.671	8.5085
Berotha	23.5833	120.467	28	22.9707	4.4915	1643	369	13	94.2666	17.2999	12.1235	28.4237	16.3002
Berotha	23.7	120.96	1138	17.4072	3.59428	2500	427	34	76.2704	8.6885	9.8015	21.7213	11.9198
Berotha	25.5	90.33	283	23.7144	3.58378	3419	785	3	101.778	7.8599	9.67475	26.873	17.1982
Berotha	24.0833	121.033	1447	15.3527	3.62452	2510	399	45	64.2361	8.02042	9.9255	20.1313	10.2058
Berotha	23.5833	120.883	1756	13.917	3.35651	2602	477	46	71.2429	7.01038	9.226	18.241	9.015
Berotha	23.5833	120.467	28	22.9707	4.4915	1643	369	13	94.2666	17.2999	12.1235	28.4237	16.3002
Berotha	21.11	79.07	303	27.1094	4.50258	1129	317	9	123.98	31.2533	14.5275	35.285	20.7575
Berotha	23.1333	120.25	10	23.8843	4.23357	2149	496	19	100.199	13.3544	11.3767	28.6985	17.3218
Berotha	23.0667	120.567	417	22.0578	3.65923	2948	666	21	101.265	8.78511	9.92375	25.8985	15.9747
Berotha	23.1	120.617	417	22.0578	3.65923	2948	666	21	101.265	8.78511	9.92375	25.8985	15.9747
Berotha	18.4333	109.683	52	25.3178	2.95348	1497	282	23	75.7691	19.1325	7.76626	28.6414	20.8752
Berotha	18.75	73.3667	560	24.4513	2.23556	3733	1555	1	161.565	7.63869	7.23775	28.5152	21.2775
Berotha	18.0133	98.0158	890	23.7043	2.3242	1097	184	2	82.3442	24.2145	7.60475	26.5632	18.9585
Berotha	18.8	98.92	477	25.2868	2.66988	1029	194	2	82.1988	27.4045	7.8045	28.1992	20.3948
Berotha	18.82	98.92	477	25.2868	2.66988	1029	194	2	82.1988	27.4045	7.8045	28.1992	20.3948
Berotha	16.5	98.3	81	26.574	1.70701	4025	1025	3	118.148	7.32279	5.8485	29.4743	23.6257
Berotha	16.48	102.82	168	26.9634	2.36971	1136	220	2	83.7297	26.4236	7.29775	30.0173	22.7195
Berotha	7.87	80.77	215	26.838	1.30795	1664	329	12	71.5563	16.8977	3.637	28.1178	24.4807
Berotha	7.87	80.77	215	26.838	1.30795	1664	329	12	71.5563	16.8977	3.637	28.1178	24.4807
Berotha	7.6333	125.033	334	25.9156	0.496545	2425	303	109	37.6465	11.1298	1.68025	26.9897	25.3095
Berotha	5.8333	118.117	19	27.2518	0.474981	2454	311	115	28.5503	11.229	1.46335	27.5559	26.0926
Berotha	5.7667	100.433	155	26.8864	0.477057	2553	391	75	44.9725	10.7006	1.30416	27.3187	26.0145
Berotha	7.27	80.59	581	24.2107	0.754175	2571	351	115	34.6057	9.87816	2.4985	25.3967	22.8983
Berotha	6.8333	117.3	22	27.406	0.587213	2647	477	98	54.7752	10.5764	1.68451	27.9958	26.3113
Berotha	6.25	100.417	31	27.4849	0.588531	2003	301	31	49.7504	14.1906	1.7585	28.4237	26.6653
Berotha	3.95	108.14	23	27.1441	0.672514	2313	301	115	29.9518	12.1876	2.01405	28.1899	26.1758
Berotha	3.42	101.79	693	22.8634	0.498333	2595	326	129	28.6504	9.11686	1.617	23.6583	22.0413
Berotha	3.25	101.65	117	26.7057	0.360159	2554	311	132	28.0506	10.6816	1.0865	27.2808	26.1943
Berotha	3.16	101.71	88	26.6208	0.330227	2309	291	127	28.194	11.9832	0.98525	27.6693	26.684
Berotha	3.07	101.52	38	26.7384	0.351513	2331	288	120	27.946	11.9633	1.06825	27.8865	26.8183
Berotha	3.07	101.52	38	26.7384	0.351513	2331	288	120	27.946	11.9633	1.06825	27.8865	26.8183
Berotha	1.36	111.55	68	26.621	0.366092	3333	390	178	20.5896	8.11281	1.22025	27.04	25.8197
Berotha	1.55	110.36	9	26.9033	0.486081	4022	675	182	43.6673	6.79774	1.58555	27.3405	25.755
Berotha	1.35	103.82	26	26.9413	0.431736	2304	297	148	22.2946	11.8275	1.33362	27.2506	25.917
Berotha	-6.71	111.34	54	26.8505	0.577864	1541	255	24	62.6674	18.1601	1.83833	27.9847	26.1464
Berotha	-6.71	111.34	54	26.8505	0.577864	1541	255	24	62.6674	18.1601	1.83833	27.9847	26.1464
Berothimerobius	-29.8333	-71.3	0	14.2331	2.65956	69	20	0	113.553	261.793	7.22742	18.0637	10.8363
Berothimerobius	-29.8167	-71.3	0	14.2331	2.65956	69	20	0	113.553	261.793	7.22742	18.0637	10.8363
Berothimerobius	-29.6	-71.3	0	13.7729	2.55132	61	18	0	108.692	287.05	6.94553	17.5101	10.5645
Berothimerobius	-29.4833	-71.2	0	14.3095	2.55468	54	16	0	109.229	333.985	6.95867	18.0352	11.0765
Berothimerobius	-29.96	-71.34	3	15.3759	2.65751	100	29	0	117.132	191.514	7.21429	19.1514	11.9371
Cyrenoberotha	-28.08	-71.15	0	14.7723	2.55424	27	9	0	98.2909	684.65	6.95	18.4856	11.5356
Cyrenoberotha	-28.44	-71.2	0	15.4133	2.43273	41	12	0	106.836	464.155	6.6618	19.0303	12.3685
Cyrenoberotha	-29.96	-71.25	2	15.0069	2.75763	88	27	0	115.818	214.683	7.47822	18.8921	11.4139
Isoscelipteron	45.56	12.95	-2	13.302	7.29018	963	107	50	21.0715	24.1704	19.5138	23.2761	3.76232
Isoscelipteron	44.1333	27.6	93	11.2575	8.51499	477	57	27	20.5349	47.1562	22.9443	22.4935	-0.45075
Isoscelipteron	42.73	25.49	897	8.58655	7.39627	686	83	41	23.82	26.4523	19.8067	18.1462	-1.6605
Isoscelipteron	42.61	2.75	213	14.0753	5.63684	619	78	22	26.1693	36.2847	15.3668	22.4603	7.0935
Isoscelipteron	40.71	19.94	189	14.8847	6.41344	993	138	32	39.8531	23.9277	17.4377	23.7603	6.3225
Isoscelipteron	40.46	-3.75	658	14.3097	6.84695	405	51	11	39.7445	61.0259	18.884	24.7155	5.8315
Isoscelipteron	41.7	-0.5667	488	13.9663	6.91048	424	58	18	29.9283	57.4599	19.1278	24.363	5.23525
Isoscelipteron	40.55	-7.95	373	14.3598	4.76442	1560	240	21	58.6275	13.5639	12.9645	21.1597	8.19525
Isoscelipteron	39.4167	-6.6833	342	16.0934	6.34146	574	86	6	54.4097	44.5801	17.368	25.589	8.221
Isoscelipteron	40.81	0.52	65	16.5366	5.63389	547	81	14	40.2386	45.9374	15.3958	25.1278	9.732
Isoscelipteron	40.62	-3.91	852	12.9497	6.76396	418	51	14	35.7152	55.3523	18.5488	23.1373	4.5885
Isoscelipteron	40.46	-3.75	658	14.3097	6.84695	405	51	11	39.7445	61.0259	18.884	24.7155	5.8315
Isoscelipteron	40.46	-3.75	658	14.3097	6.84695	405	51	11	39.7445	61.0259	18.884	24.7155	5.8315
Isoscelipteron	40.39	-5.07	1566	8.24756	6.37919	798	104	20	41.2572	22.7998	17.4175	18.1943	0.77675
Isoscelipteron	39.18	26.1	309	15.0411	6.63152	604	116	6	74.8478	40.3184	17.572	24.3523	6.78031
Isoscelipteron	38.95	39.2167	1134	12.7613	9.82698	678	99	3	63.4961	38.8731	27.157	26.356	-0.801
Isoscelipteron	37.6	36.95	845	14.7572	8.46382	654	116	4	73.7739	39.9782	23.0278	26.1458	3.118
Isoscelipteron	36.7667	31.3833	20	18.6712	6.11992	1048	230	4	92.5125	25.982	16.2683	27.2292	10.9609
Isoscelipteron	39.2	46.48	1178	10.3402	8.50076	511	83	24	44.7	44.1301	23.3483	22.5505	-0.79775
Isoscelipteron	38.9	46.25	1170	10.9281	9.35564	356	56	12	46.1227	67.5281	25.834	24.04	-1.794
Isoscelipteron	39.07	21.82	1024	10.9147	6.71348	844	112	28	44.5093	23.6786	17.8703	19.9848	2.1145
Isoscelipteron	39.07	21.82	1024	10.9147	6.71348	844	112	28	44.5093	23.6786	17.8703	19.9848	2.1145
Isoscelipteron	37.03	22.52	708	13.9996	6.42242	731	123	13	66.8204	31.3341	16.7905	22.9053	6.11475
Isoscelipteron	38	16.03	229	17.7406	5.79025	795	117	13	59.2361	32.9283	15.5138	26.178	10.6642
Isoscelipteron	38.96	35.24	1154	10.5218	8.06049	382	53	6	46.1505	54.5445	22.2788	20.836	-1.44275
Isoscelipteron	38.36	31.42	1057	11.3335	7.26632	530	69	12	42.2285	39.7976	20.1038	21.0928	0.989
Isoscelipteron	36.7333	-3.1333	470	16.3225	5.78507	368	52	3	55.3772	68.579	15.8224	25.2371	9.41463
Isoscelipteron	38.16	-4.04	333	16.8857	6.72807	450	70	4	55.9662	60.2372	18.6058	27.1068	8.501
Isoscelipteron	38.12	-4.09	333	16.8857	6.72807	450	70	4	55.9662	60.2372	18.6058	27.1068	8.501
Isoscelipteron	37.86	-3.02	637	15.5949	7.05676	394	52	5	48.3179	66.4416	19.4275	26.178	6.7505
Isoscelipteron	36.73	-3.74	501	16.0858	5.5047	467	70	2	59.8824	52.5252	15.0149	24.5293	9.51441
Isoscelipteron	36.3833	33.2333	1156	12.2116	7.62847	647	120	6	74.9123	35.1519	20.7535	22.7432	1.98975
Isoscelipteron	35.0667	25.7	212	18.0766	5.63434	575	120	1	87.7227	45.2235	14.8131	26.0035	11.1904
Isoscelipteron	35.24	24.81	995	13.5703	5.92394	950	192	4	82.4364	22.6874	15.5747	21.553	5.97825
Isoscelipteron	36.65	-4.7	283	16.892	4.98033	625	114	1	74.0161	38.6184	13.6512	24.1365	10.4853
Isoscelipteron	35.17	-5.27	751	15.3242	5.78277	873	152	1	82.3324	27.622	16.0498	24.114	8.06425
Isoscelipteron	36.59	-4.99	478	15.9923	5.12182	680	119	1	73.0435	34.5813	14.0281	23.5153	9.48724
Isoscelipteron	36.14	-5.46	83	17.5665	4.24216	792	146	1	77.8204	30.1679	11.7447	23.893	12.1482
Isoscelipteron	36.01	-5.6	259	16.8003	4.55891	876	145	0	78.1365	26.9111	12.6854	23.5742	10.8888
Isoscelipteron	36.0167	138.017	1112	8.40419	8.93584	1352	202	31	54.418	15.7772	24.741	21.3307	-3.41025
Isoscelipteron	35.6833	139.617	43	15.1591	7.94379	1461	205	41	47.9201	18.2156	22.2255	26.613	4.3875
Isoscelipteron	35.0833	133.917	286	13.6626	8.52411	1583	245	52	49.6712	16.1366	23.4065	25.5443	2.13775
Isoscelipteron	36.2	138.25	932	9.46643	8.89129	1176	176	26	54.5148	18.9177	24.584	22.2472	-2.33675
Isoscelipteron	35.67	139.71	16	15.6121	7.84982	1432	202	40	45.1172	18.8483	21.9652	26.9907	5.02556
Isoscelipteron	34.45	133.38	66	15.4249	8.37691	1337	220	32	55.2347	20.698	23.0717	27.6733	4.60157
Isoscelipteron	34.37	135.55	310	14.4552	8.14191	1581	246	41	49.6792	16.4032	22.3727	25.9335	3.56075
Isoscelipteron	34.37	135.55	310	14.4552	8.14191	1581	246	41	49.6792	16.4032	22.3727	25.9335	3.56075
Isoscelipteron	33.8333	35.5333	670	17.3368	6.1372	1006	238	1	103.461	25.1809	16.3025	25.332	9.0295
Isoscelipteron	33.5	45.5	39	23.388	9.36647	231	49	0	99.2385	153.623	25.2417	35.487	10.2452
Isoscelipteron	32.57	-6.03	823	16.4682	6.59188	619	88	4	65.455	42.2427	18.057	26.1483	8.09125
Isoscelipteron	33.9333	130.95	58	15.7109	7.67182	1721	284	63	52.1324	15.6905	21.2126	27.0033	5.79074
Isoscelipteron	30.3667	119.433	694	13.1685	8.37912	1475	232	39	49.0905	16.5298	23.3123	24.3815	1.06925
Isoscelipteron	29.2333	118.1	458	15.8475	8.17768	1780	311	45	56.5718	14.8611	22.6135	26.4527	3.83925
Isoscelipteron	29.6667	118.683	306	15.8594	8.41432	1577	266	40	52.2006	17.0577	23.2832	26.9	3.61675
Isoscelipteron	30.7833	52.5	2503	11.111	8.82763	184	39	0	84.163	128.781	25.0895	23.6957	-1.39375
Isoscelipteron	31.23	121.47	7	16.4114	8.59511	1049	162	43	50.1194	26.8339	23.6465	28.1488	4.50225
Isoscelipteron	31.23	121.47	7	16.4114	8.59511	1049	162	43	50.1194	26.8339	23.6465	28.1488	4.50225
Isoscelipteron	27.7667	119.2	1105	12.944	7.01739	1926	323	41	54.9919	11.9024	19.435	22.924	3.489
Isoscelipteron	24.0833	121.033	1447	15.3527	3.62452	2510	399	45	64.2361	8.02042	9.9255	20.1313	10.2058
Isoscelipteron	23.7	120.96	1138	17.4072	3.59428	2500	427	34	76.2704	8.6885	9.8015	21.7213	11.9198
Isoscelipteron	23.1	120.617	417	22.0578	3.65923	2948	666	21	101.265	8.78511	9.92375	25.8985	15.9747
Isoscelipteron	23.0667	120.567	417	22.0578	3.65923	2948	666	21	101.265	8.78511	9.92375	25.8985	15.9747
Isoscelipteron	23.1333	120.183	10	23.8843	4.23357	2149	496	19	100.199	13.3544	11.3767	28.6985	17.3218
Isoscelipteron	23.0667	120.567	417	22.0578	3.65923	2948	666	21	101.265	8.78511	9.92375	25.8985	15.9747
Isoscelipteron	23.0008	120.367	80	23.4321	4.11579	2407	564	17	105.549	11.5537	11.1257	27.8097	16.684
Isoscelipteron	23	120.23	15	24.0338	4.084	2245	544	18	102.583	12.7333	11.0096	28.5862	17.5766
Isoscelipteron	21.02	105.85	9	23.537	4.75078	1628	306	17	81.1966	17.8673	12.7055	29.088	16.3825
Isoscelipteron	21.02	105.85	9	23.537	4.75078	1628	306	17	81.1966	17.8673	12.7055	29.088	16.3825
Isoscelipteron	12.88	121.77	117	27.0357	0.882357	2233	332	38	57.4348	12.6787	2.83077	28.3115	25.4808
Isoscelipteron	4.76	115.01	42	27.4392	0.406114	3910	400	247	18.1251	7.08367	1.23099	27.6971	26.4662
Isoscelipteron	6.3833	99.6667	143	27.1541	0.524911	2394	378	39	58.1044	11.3033	1.40136	27.0602	25.6588
Isoscelipteron	5.8833	118.033	17	27.1668	0.475031	2559	338	112	30.8989	10.8689	1.42879	27.8136	26.3848
Isoscelipteron	5.8333	118.117	19	27.2518	0.474981	2454	311	115	28.5503	11.229	1.46335	27.5559	26.0926
Isoscelipteron	7.33	93.69	108	26.8769	0.486381	2647	317	87	39.1888	10.358	1.51613	27.4177	25.9016
Isoscelipteron	7.33	93.69	108	26.8769	0.486381	2647	317	87	39.1888	10.358	1.51613	27.4177	25.9016
Isoscelipteron	3	101.617	17	27.0744	0.397599	2199	273	119	26.4252	12.5277	1.2315	27.5485	26.317
Isoscelipteron	2.1167	102.333	10	27.1083	0.396492	2088	229	91	24.8424	13.1705	1.22	27.5	26.28
Isoscelipteron	-7.66	158.62	93	26.9061	0.353907	3176	361	203	20.7044	8.56465	1.02655	27.2013	26.1748
Isoscelipteron	-6.0833	105.417	105	25.9624	0.337005	2612	324	106	36.1306	10.0551	1.11111	26.2639	25.1528
Isoscelipteron	-6.1	105.42	105	25.9624	0.337005	2612	324	106	36.1306	10.0551	1.11111	26.2639	25.1528
Isoscelipteron	-15.47	145.17	60	25.4262	2.05139	1935	408	23	94.9397	14.3367	5.63415	27.7416	22.1074
Isoscelipteron	-22.58	144.08	257	23.6738	5.297	408	85	7	73.4418	72.8682	14.0725	29.7302	15.6578
Isoscelipteron	-28.22	152.73	343	18.2326	3.96799	1058	149	32	47.5157	21.6077	10.743	22.861	12.118
Lekrugeria	32.0128	73.0008	193	23.677	8.02316	410	117	4	103.639	81.6744	22.2915	33.4865	11.195
Lekrugeria	32.0067	72	188	24.4752	8.33878	313	77	3	92.6556	112.613	23.1855	35.248	12.0625
Lekrugeria	27.86	84.56	747	21.1122	5.00831	2153	536	10	109.287	12.2571	13.0682	26.3895	13.3212
Lekrugeria	22.34	31.63	196	26.2638	6.59322	1	1	0	26.6469	33173	16.9212	33.173	16.2518
Lekrugeria	22.35	96.92	940	21.0885	3.54224	1684	305	2	85.1104	14.723	9.48025	24.7935	15.3132
Lekrugeria	18.75	73.3667	560	24.4513	2.23556	3733	1555	1	161.565	7.63869	7.23775	28.5152	21.2775
Lekrugeria	20.59	78.96	232	27.4218	4.57619	1224	357	7	130.359	29.3971	14.8987	35.982	21.0833
Lekrugeria	17.95	82.5667	963	22.179	2.84139	1334	257	6	90.242	20.2819	8.919	27.056	18.137
Lekrugeria	13.52	-14.76	28	27.9022	2.10957	744	225	0	136.739	42.2295	6.7115	31.4188	24.7073
Lekrugeria	12.86	30.22	535	27.6331	3.09347	353	119	0	145.615	90.068	9.61575	31.794	22.1782
Lekrugeria	11.4333	-1.1667	275	27.9372	2.1952	889	241	1	110.959	35.937	6.39275	31.948	25.5553
Lekrugeria	11.83	10.17	391	26.644	2.93544	717	262	0	143.14	43.1911	8.928	30.968	22.04
Lekrugeria	9.3	31.7	400	27.8897	1.73829	790	181	0	102.184	39.5528	5.30275	31.2467	25.944
Lekrugeria	9.05	29.5833	394	27.4963	1.17156	782	183	0	104.979	37.9751	3.58625	29.6965	26.1103
Lekrugeria	9.76	31.95	396	27.9246	1.68758	832	198	0	107.621	37.625	5.1965	31.304	26.1075
Lekrugeria	9.32	29.85	397	27.4722	1.09113	750	178	0	106.008	39.111	3.31825	29.3333	26.015
Lekrugeria	9.76	31.95	396	27.9246	1.68758	832	198	0	107.621	37.625	5.1965	31.304	26.1075
Lomamyia	50.2167	-121.533	832	6.3211	7.66263	558	76	27	37.2026	30.491	21.3465	17.014	-4.3325
Lomamyia	50.23	-121.58	832	6.3211	7.66263	558	76	27	37.2026	30.491	21.3465	17.014	-4.3325
Lomamyia	47.75	-120.74	877	6.23179	7.57181	1016	196	17	76.7598	16.6875	20.5828	16.9545	-3.62825
Lomamyia	44.69	-121.23	623	10.4037	7.10798	411	75	13	55.4743	50.1101	19.6732	20.5952	0.922
Lomamyia	44.65	-121.25	747	9.59971	6.8047	365	64	14	50.3913	53.5877	19.0227	19.5595	0.53675
Lomamyia	42.52	-77.29	475	7.27375	9.43594	884	101	46	22.659	22.3708	25.7533	19.7757	-5.9775
Lomamyia	42.59	-122.82	608	11.2543	6.43195	774	126	12	62.5141	27.0317	17.6947	20.9225	3.22775
Lomamyia	42.31	-71.63	118	8.94658	9.37075	1198	116	90	6.77704	17.9134	25.799	21.4603	-4.33875
Lomamyia	40.79	-73.13	20	11.3167	8.6649	1043	101	74	10.8066	22.2324	23.7398	23.1884	-0.551351
Lomamyia	40.78	-73.97	18	12.004	8.99824	1175	110	76	10.3857	20.8414	24.7961	24.4887	-0.307459
Lomamyia	40.63	-89.4	213	10.4863	10.4383	961	106	40	27.5345	24.7289	29.147	23.7645	-5.3825
Lomamyia	40.63	-89.4	213	10.4863	10.4383	961	106	40	27.5345	24.7289	29.147	23.7645	-5.3825
Lomamyia	40.63	-89.4	213	10.4863	10.4383	961	106	40	27.5345	24.7289	29.147	23.7645	-5.3825
Lomamyia	40.63	-89.4	213	10.4863	10.4383	961	106	40	27.5345	24.7289	29.147	23.7645	-5.3825
Lomamyia	40.63	-89.4	213	10.4863	10.4383	961	106	40	27.5345	24.7289	29.147	23.7645	-5.3825
Lomamyia	40.03	-83.16	265	10.7611	9.56232	955	105	52	22.2143	24.6401	26.5168	23.5313	-2.9855
Lomamyia	39.93	-76.85	168	11.4031	9.13922	1079	108	71	11.7481	21.855	25.1682	23.5815	-1.58675
Lomamyia	40.79	-73.13	20	11.3167	8.6649	1043	101	74	10.8066	22.2324	23.7398	23.1884	-0.551351
Lomamyia	40.13	-74.47	43	11.7777	8.68987	1162	116	79	10.2199	20.1173	24.0662	23.3762	-0.69
Lomamyia	40.13	-74.47	43	11.7777	8.68987	1162	116	79	10.2199	20.1173	24.0662	23.3762	-0.69
Lomamyia	40.05	-75.24	81	11.7703	9.04398	1144	113	73	12.5143	21.0857	25.005	24.122	-0.883
Lomamyia	40.01	-74.31	29	11.839	8.71179	1149	115	81	9.68718	20.5681	24.0882	23.6327	-0.4555
Lomamyia	40.01	-74.31	29	11.839	8.71179	1149	115	81	9.68718	20.5681	24.0882	23.6327	-0.4555
Lomamyia	40.2	-122.2	137	16.9203	7.418	686	126	2	78.9533	40.2515	20.0767	27.6125	7.53575
Lomamyia	39.4167	-120.233	2048	5.62691	6.90359	871	154	10	72.9121	18.1108	18.5745	15.7745	-2.8
Lomamyia	41.3	-120.85	1474	8.23119	6.98592	428	55	7	45.2392	42.9264	19.043	18.3725	-0.6705
Lomamyia	41.02	-121.91	1022	10.5399	6.43335	1182	196	7	73.165	16.8141	17.0243	19.8743	2.85
Lomamyia	40.84	-121.93	890	11.4796	6.52937	1380	232	6	76.0053	15.2136	17.3697	20.9947	3.625
Lomamyia	40.83	-121.51	1695	7.14778	6.38938	985	143	9	62.1347	16.7642	16.6285	16.5128	-0.11575
Lomamyia	40.79	-121.85	917	12.0008	6.49844	1350	221	6	74.6653	15.8354	17.2127	21.3778	4.165
Lomamyia	40.71	-122.34	486	14.8104	6.98544	1372	253	6	81.8095	18.1489	18.4392	24.9002	6.461
Lomamyia	40.69	-115.47	2007	6.35203	8.19683	419	47	17	29.1881	43.4797	22.5223	18.218	-4.30425
Lomamyia	40.14	-120.95	1355	9.06818	6.68054	874	158	6	76.4375	21.3164	17.9385	18.6305	0.692
Lomamyia	40	-120.95	1379	9.22384	6.54314	1031	191	6	78.9013	18.0606	17.505	18.6205	1.1155
Lomamyia	39.93	-121.06	1532	8.36217	6.49581	1227	226	6	79.507	14.4615	17.147	17.7442	0.59725
Lomamyia	39.65	-123.63	487	11.7599	4.14677	1449	273	3	87.6367	12.0771	10.9592	17.4998	6.5405
Lomamyia	39.62	-122.84	1435	9.11167	5.47236	1546	280	5	84.4836	11.1829	13.6827	17.2887	3.606
Lomamyia	39.53	-119.81	1447	10.3947	7.70306	221	31	7	44.7079	98.4106	21.1933	21.7488	0.5555
Lomamyia	39.53	-119.81	1447	10.3947	7.70306	221	31	7	44.7079	98.4106	21.1933	21.7488	0.5555
Lomamyia	39.44	-120.23	2048	5.62691	6.90359	871	154	10	72.9121	18.1108	18.5745	15.7745	-2.8
Lomamyia	39.4	-120.18	2048	5.62691	6.90359	871	154	10	72.9121	18.1108	18.5745	15.7745	-2.8
Lomamyia	40.83	-121.51	1695	7.14778	6.38938	985	143	9	62.1347	16.7642	16.6285	16.5128	-0.11575
Lomamyia	40.49	-121.89	628	14.5099	7.11761	957	157	4	72.6606	25.918	19.0577	24.8035	5.74575
Lomamyia	40.42	-120.65	1421	9.01366	7.47156	405	67	8	61.342	48.9099	20.6068	19.8085	-0.79825
Lomamyia	40.02	-109.18	1604	9.02483	11.1813	239	29	12	25.5805	101.057	31.6537	24.1525	-7.50125
Lomamyia	39.81	-120.47	1571	8.3122	7.00763	658	112	8	70.4797	28.2933	19.7025	18.617	-1.0855
Lomamyia	39.44	-120.23	2048	5.62691	6.90359	871	154	10	72.9121	18.1108	18.5745	15.7745	-2.8
Lomamyia	41.02	-121.91	1022	10.5399	6.43335	1182	196	7	73.165	16.8141	17.0243	19.8743	2.85
Lomamyia	40.71	-122.34	486	14.8104	6.98544	1372	253	6	81.8095	18.1489	18.4392	24.9002	6.461
Lomamyia	40.59	-122.39	230	16.6017	7.32422	1116	213	4	81.7282	24.2973	19.4897	27.1157	7.626
Lomamyia	40.49	-121.89	628	14.5099	7.11761	957	157	4	72.6606	25.918	19.0577	24.8035	5.74575
Lomamyia	39.79	-123.25	579	12.6715	5.8257	1172	227	2	89.429	18.0762	15.8225	21.1852	5.36275
Lomamyia	40.58	-119.34	1235	10.9085	8.6814	208	26	7	34.2879	114.443	24.1135	23.8043	-0.30925
Lomamyia	39.87	-115.48	2044	7.60656	8.49446	332	36	18	16.4518	61.0459	23.5903	20.2673	-3.323
Lomamyia	39.71	-111.84	1668	9.69181	9.33091	368	38	21	18.5281	62.7914	26.0445	23.1073	-2.93725
Lomamyia	39.54	-119.8	1447	10.3947	7.70306	221	31	7	44.7079	98.4106	21.1933	21.7488	0.5555
Lomamyia	39.48	-117.04	2209	7.26068	7.76517	342	42	17	26.7502	55.7471	21.055	19.0655	-1.9895
Lomamyia	39.26	-104.94	2101	7.33404	8.07198	438	66	11	53.3394	43.3128	21.9003	18.971	-2.92925
Lomamyia	38.91	-77.04	67	13.1513	8.78097	1057	105	70	11.2709	23.9354	24.3015	25.2997	0.998228
Lomamyia	38.88	-77.17	104	13.0192	8.72939	1037	103	69	11.1066	23.9846	24.1167	24.872	0.75525
Lomamyia	38.88	-77.17	104	13.0192	8.72939	1037	103	69	11.1066	23.9846	24.1167	24.872	0.75525
Lomamyia	38.01	-78.45	164	13.2523	8.4102	1133	118	75	14.2545	21.7129	23.288	24.6007	1.31275
Lomamyia	37.96	-91.83	315	12.8794	9.36237	1088	121	51	21.6306	23.2567	26.2727	25.3032	-0.9695
Lomamyia	37.43	-78.66	168	13.5408	8.21304	1113	109	81	10.9549	22.0883	22.7762	24.5842	1.808
Lomamyia	39.1667	-96.5667	356	12.2323	10.3542	877	135	20	52.7972	29.7098	29.03	26.0555	-2.9745
Lomamyia	38.98	-77.01	67	13.1513	8.78097	1057	105	70	11.2709	23.9354	24.3015	25.2997	0.998228
Lomamyia	38.97	-77.14	67	13.1513	8.78097	1057	105	70	11.2709	23.9354	24.3015	25.2997	0.998228
Lomamyia	38.95	-77.18	104	13.0192	8.72939	1037	103	69	11.1066	23.9846	24.1167	24.872	0.75525
Lomamyia	38.91	-77.04	67	13.1513	8.78097	1057	105	70	11.2709	23.9354	24.3015	25.2997	0.998228
Lomamyia	38.91	-77.24	104	13.0192	8.72939	1037	103	69	11.1066	23.9846	24.1167	24.872	0.75525
Lomamyia	38.91	-77.04	67	13.1513	8.78097	1057	105	70	11.2709	23.9354	24.3015	25.2997	0.998228
Lomamyia	38.9	-77.27	104	13.0192	8.72939	1037	103	69	11.1066	23.9846	24.1167	24.872	0.75525
Lomamyia	38.88	-77.17	104	13.0192	8.72939	1037	103	69	11.1066	23.9846	24.1167	24.872	0.75525
Lomamyia	38.88	-77.17	104	13.0192	8.72939	1037	103	69	11.1066	23.9846	24.1167	24.872	0.75525
Lomamyia	38.88	-77.17	104	13.0192	8.72939	1037	103	69	11.1066	23.9846	24.1167	24.872	0.75525
Lomamyia	38.63	-122.29	297	15.1136	5.81073	769	168	1	94.3012	30.1479	15.472	23.1838	7.71175
Lomamyia	38.61	-122.25	297	15.1136	5.81073	769	168	1	94.3012	30.1479	15.472	23.1838	7.71175
Lomamyia	36.78	-119.42	196	17.5452	7.27575	406	78	0	86.3575	68.5259	19.819	27.8215	8.0025
Lomamyia	39.1167	-117.517	2265	6.70213	7.67922	265	30	17	16.3621	69.0934	20.8492	18.3097	-2.5395
Lomamyia	39.22	-117.14	2237	7.35159	7.67464	314	36	18	20.0288	60.4642	20.7383	18.9858	-1.7525
Lomamyia	39.05	-121.31	232	16.3797	6.69853	825	153	2	86.0826	31.3846	18.077	25.8923	7.81525
Lomamyia	38.9	-120.66	1299	11.0623	6.31144	1413	260	7	82.0438	14.4315	16.4228	20.3918	3.969
Lomamyia	38.58	-122.45	309	14.6655	5.5145	862	190	1	94.8242	25.7767	14.663	22.2195	7.5565
Lomamyia	38.57	-119.51	2090	6.60447	7.15227	463	76	13	59.5351	36.7084	19.0688	16.996	-2.07275
Lomamyia	38.51	-122.1	283	15.6594	6.20556	715	155	1	93.5836	33.9273	16.5022	24.258	7.75575
Lomamyia	38.2	-120.68	330	15.6482	6.52577	768	147	3	85.7709	32.2959	17.5197	24.8032	7.2835
Lomamyia	38.11	-122.57	122	14.6158	4.0945	980	206	2	95.1639	20.2385	10.9107	19.8337	8.923
Lomamyia	38.08	-122.76	158	13.7943	3.50081	1059	220	2	93.6717	17.2757	9.30625	18.295	8.98875
Lomamyia	38.05	-120.21	1090	12.4085	6.5044	1118	197	4	83.3695	19.6509	17.1283	21.9697	4.8415
Lomamyia	38.04	-120.23	1090	12.4085	6.5044	1118	197	4	83.3695	19.6509	17.1283	21.9697	4.8415
Lomamyia	38.03	-119.97	2010	7.32646	6.58718	946	167	10	76.8175	18.1726	17.0653	17.1912	0.126
Lomamyia	38.01	-118.98	2021	8.03246	7.45596	258	41	11	48.5942	73.9709	20.5612	19.0845	-1.47675
Lomamyia	37.98	-120.38	450	15.2854	6.8088	735	132	2	85.3872	34.1565	18.413	25.105	6.692
Lomamyia	37.92	-122.6	186	13.9734	3.42825	1099	229	2	94.8467	16.6838	9.17798	18.3355	9.15749
Lomamyia	37.89	-122.52	186	13.9734	3.42825	1099	229	2	94.8467	16.6838	9.17798	18.3355	9.15749
Lomamyia	37.88	-122.46	34	15	3.68222	860	182	2	94.8758	22.5748	9.85357	19.4143	9.56071
Lomamyia	37.83	-122.13	187	14.7264	4.0794	554	114	1	89.8901	35.8362	10.8525	19.8533	9.00075
Lomamyia	37.16	-121.98	414	13.9682	3.80777	800	167	3	92.8832	24.0894	10.0865	19.2715	9.185
Lomamyia	37.11	-121.84	414	13.9682	3.80777	800	167	3	92.8832	24.0894	10.0865	19.2715	9.185
Lomamyia	39.03	-76.91	93	12.7976	8.81005	1134	116	74	11.6474	21.7945	24.424	24.715	0.291
Lomamyia	39.18	-119.72	1669	9.27832	7.52867	299	46	8	53.0448	67.6455	20.5793	20.226	-0.35325
Lomamyia	37.94	-121.94	299	15.2168	5.28193	586	124	1	91.2219	38.0768	14.1512	22.313	8.16175
Lomamyia	37.94	-121.94	299	15.2168	5.28193	586	124	1	91.2219	38.0768	14.1512	22.313	8.16175
Lomamyia	37.88	-122.29	164	14.6768	4.00635	719	153	2	93.1242	27.2682	10.6493	19.6058	8.9565
Lomamyia	38.51	-122.1	283	15.6594	6.20556	715	155	1	93.5836	33.9273	16.5022	24.258	7.75575
Lomamyia	38.39	-122.06	293	15.2313	5.81469	760	167	1	94.6792	30.4411	15.3958	23.1353	7.7395
Lomamyia	38.36	-121.99	32	16.0552	5.93599	564	129	1	97.7412	42.1817	16.0203	23.7905	7.77025
Lomamyia	37.98	-120.38	450	15.2854	6.8088	735	132	2	85.3872	34.1565	18.413	25.105	6.692
Lomamyia	36.84	-119.91	98	16.6801	6.98079	288	50	0	81.8691	91.4201	19.2558	26.329	7.07325
Lomamyia	38.1	-3.64	385	16.8385	6.94064	395	58	5	51.2294	69.4791	19.183	27.4443	8.26125
Lomamyia	38.87	-117.59	2148	7.45044	7.79971	227	25	15	15.2079	84.5484	21.355	19.1925	-2.1625
Lomamyia	38.01	-121.84	19	15.3896	5.02448	437	97	1	92.6201	49.438	13.5505	21.6044	8.05385
Lomamyia	39.32	-111.09	2002	8.08555	9.1499	261	30	15	22.8114	81.1724	25.433	21.186	-4.247
Lomamyia	38.97	-109.71	1519	11.3253	10.3919	237	30	10	25.9221	108.907	29.8245	25.811	-4.0135
Lomamyia	38.87	-117.59	2148	7.45044	7.79971	227	25	15	15.2079	84.5484	21.355	19.1925	-2.1625
Lomamyia	38.68	-120.66	1077	12.2922	6.45286	1306	231	7	81.2319	16.7123	17.0247	21.8263	4.8015
Lomamyia	38.55	-109.51	1384	12.5679	9.99398	240	31	9	25.0335	110.516	28.164	26.5238	-1.64025
Lomamyia	38.09	-111.34	3091	2.49838	7.43238	478	64	25	26.986	28.7626	20.0508	13.7485	-6.30225
Lomamyia	37.84	-112.82	1980	8.43293	8.62431	321	41	15	22.8494	65.5608	24.2552	21.045	-3.21025
Lomamyia	37.6	-110	1850	10.9813	9.28945	264	31	9	28.6009	92.0596	25.663	24.3037	-1.35925
Lomamyia	37.42	-122.38	187	13.1164	2.54987	754	149	3	88.2226	21.9539	6.72833	16.5532	9.82489
Lomamyia	37.29	-113.41	1410	13.1254	8.16873	359	49	9	34.9309	69.4645	22.1348	24.9377	2.803
Lomamyia	37.16	-113.01	1510	13.2245	8.44374	387	50	11	33.5179	65.8534	23.041	25.4853	2.44425
Lomamyia	37.05	-112.53	1722	11.1545	8.10166	379	48	11	32.4391	60.659	22.227	22.9897	0.76275
Lomamyia	36.26	-91.33	145	14.6185	8.83578	1190	126	78	17.949	22.1861	24.8353	26.4015	1.56625
Lomamyia	36.01	-83.34	380	13.3482	8.10023	1198	119	67	15.081	20.2546	22.2445	24.265	2.0205
Lomamyia	34.85	-82.39	320	15.2153	7.6048	1417	147	102	9.95188	17.9967	21.0107	25.5012	4.4905
Lomamyia	34.84	-95.31	280	15.8851	8.36195	1198	159	54	27.9222	22.4549	23.4645	26.901	3.4365
Lomamyia	34.67	-82.84	262	15.5353	7.41644	1447	151	105	11.3775	17.7464	20.4615	25.679	5.2175
Lomamyia	34.56	-92.29	86	16.6183	8.28718	1310	134	81	17.66	20.9212	23.1688	27.4067	4.238
Lomamyia	36.06	-94.19	384	14.306	8.65699	1180	133	55	25.0203	21.8822	24.3207	25.821	1.50025
Lomamyia	35.78	-78.64	87	15.3739	7.89828	1158	121	77	15.2598	22.5656	21.8215	26.131	4.3095
Lomamyia	35.21	-82.24	468	14.1354	7.37113	1399	143	102	9.27713	17.1908	20.4507	24.05	3.59925
Lomamyia	35.21	-82.24	468	14.1354	7.37113	1399	143	102	9.27713	17.1908	20.4507	24.05	3.59925
Lomamyia	35.17	-79.39	131	15.8533	7.70727	1191	131	76	17.0408	21.928	21.2907	26.1162	4.8255
Lomamyia	35.17	-79.39	131	15.8533	7.70727	1191	131	76	17.0408	21.928	21.2907	26.1162	4.8255
Lomamyia	34.97	-82.63	327	15.1705	7.53974	1480	152	107	9.60465	17.0081	20.8255	25.172	4.3465
Lomamyia	34.85	-82.39	320	15.2153	7.6048	1417	147	102	9.95188	17.9967	21.0107	25.5012	4.4905
Lomamyia	34.75	-83.61	599	13.5837	7.1799	1691	176	120	10.8808	13.7629	19.8808	23.273	3.39225
Lomamyia	35.78	-118.43	1280	13.5945	6.83932	418	79	3	82.5185	56	18.0833	23.408	5.32475
Lomamyia	35.31	-120.55	299	14.5141	3.40922	565	119	1	97.787	34.0354	8.942	19.23	10.288
Lomamyia	35.28	-120.66	299	14.5141	3.40922	565	119	1	97.787	34.0354	8.942	19.23	10.288
Lomamyia	35.26	-120.76	167	14.226	2.47587	596	129	1	100.093	29.4207	6.40737	17.5347	11.1274
Lomamyia	34.95	-118.58	1330	13.0226	6.54188	357	63	2	85.1774	63.7346	17.4137	22.7533	5.3395
Lomamyia	34.51	-119.82	778	13.8122	4.3427	520	103	1	94.88	39.2519	11.1662	20.411	9.24475
Lomamyia	34.46	-120.07	145	15.626	3.01318	460	97	0	97.2185	43.8824	7.93294	20.1859	12.2529
Lomamyia	34.45	-117.85	1530	13.0157	7.07691	561	108	2	89.022	41.5103	18.724	23.2873	4.56325
Lomamyia	34.41	-117.86	1530	13.0157	7.07691	561	108	2	89.022	41.5103	18.724	23.2873	4.56325
Lomamyia	34.36	-117.63	1360	13.6909	7.11835	492	92	2	86.1341	48.5635	18.9712	23.8932	4.922
Lomamyia	34.29	-117.83	1277	13.4534	5.93471	569	109	2	87.8507	39.1454	15.469	22.2738	6.80475
Lomamyia	34.17	-118.58	392	17.5196	4.78084	408	85	1	98.1007	60.731	12.7797	24.7782	11.9985
Lomamyia	34.14	-118.26	141	18.5592	3.78932	406	93	1	101.792	59.1201	10.0563	24.0028	13.9465
Lomamyia	34.13	-117.24	405	18.181	5.32489	319	67	2	92.0467	81.0901	14.1018	25.8678	11.766
Lomamyia	34.1	-117.65	364	17.9255	4.86062	373	79	1	95.0192	67.134	12.978	25.041	12.063
Lomamyia	34.09	-118.43	165	17.5424	3.36564	376	83	0	100.912	59.8044	8.92582	22.4865	13.5606
Lomamyia	34.05	-118.24	141	18.5592	3.78932	406	93	1	101.792	59.1201	10.0563	24.0028	13.9465
Lomamyia	34.05	-117.31	405	18.181	5.32489	319	67	2	92.0467	81.0901	14.1018	25.8678	11.766
Lomamyia	34.03	-117.2	405	18.181	5.32489	319	67	2	92.0467	81.0901	14.1018	25.8678	11.766
Lomamyia	34	-117.37	326	18.0205	4.92636	346	73	1	94.6117	73.2327	13.2387	25.3385	12.0997
Lomamyia	34.0108	-82.0139	168	16.2656	7.55995	1190	125	82	14.2961	22.1475	20.8552	26.3555	5.50025
Lomamyia	36.24	-121.48	604	13.1272	4.20386	657	126	2	90.8208	29.5122	11.1135	19.3895	8.276
Lomamyia	36.06	-115.08	598	20.1206	9.02474	118	17	2	45.0211	279.146	24.5678	32.9393	8.3715
Lomamyia	35.53	-120.63	325	15.2086	5.25703	416	88	1	97.0385	54.2163	14.3078	22.554	8.24625
Lomamyia	34.22	-112.75	1406	14.8309	6.99183	454	74	7	49.336	55.2329	18.757	25.0758	6.31875
Lomamyia	34.7	-87.65	167	15.5768	8.06653	1432	158	83	17.8035	18.3018	22.3097	26.2083	3.8985
Lomamyia	36.44	-78.02	103	14.6085	7.97261	1118	114	78	11.5253	22.6988	22.0273	25.3773	3.35
Lomamyia	34.68	-82.84	262	15.5353	7.41644	1447	151	105	11.3775	17.7464	20.4615	25.679	5.2175
Lomamyia	36.17	-115.14	627	19.7367	9.04835	115	16	2	40.5826	283.691	24.6675	32.6245	7.957
Lomamyia	34.25	-117.19	1209	14.2848	6.22295	588	107	2	84.3844	39.665	16.3895	23.323	6.9335
Lomamyia	34.12	-117.66	364	17.9255	4.86062	373	79	1	95.0192	67.134	12.978	25.041	12.063
Lomamyia	36.05	-118.13	2212	7.80673	7.16589	482	85	7	73.0424	37.6271	19.3333	18.1362	-1.197
Lomamyia	34.45	-117.85	1530	13.0157	7.07691	561	108	2	89.022	41.5103	18.724	23.2873	4.56325
Lomamyia	34.38	-116.98	1120	15.4818	7.40492	337	58	2	73.0492	77.1751	19.9722	26.008	6.03575
Lomamyia	34.34	-109.94	1868	11.507	7.92333	375	67	11	54.5006	60.3953	21.5445	22.6483	1.10375
Lomamyia	34.16	-112.85	824	18.9208	7.8199	326	51	4	49.1672	92.3581	21.0365	30.1087	9.07225
Lomamyia	34.5	-105.917	1966	11.1792	7.88024	362	74	13	65.5824	60.6802	21.416	21.9662	0.55025
Lomamyia	34.68	-105.97	1859	10.8367	8.11322	317	63	12	61.712	69.7689	22.383	22.1168	-0.26625
Lomamyia	34.68	-105.97	1859	10.8367	8.11322	317	63	12	61.712	69.7689	22.383	22.1168	-0.26625
Lomamyia	36.05	-107.96	1927	10.0444	8.80661	239	37	12	42.3444	94.0868	24.5425	22.4867	-2.05575
Lomamyia	35.27	-115.28	1466	15.0712	7.77865	261	41	4	46.7494	100.841	20.9598	26.3195	5.35975
Lomamyia	35.25	-112.19	2078	9.2482	7.27695	523	74	12	41.8147	38.0555	19.7192	19.903	0.18375
Lomamyia	35.21	-115.29	1466	15.0712	7.77865	261	41	4	46.7494	100.841	20.9598	26.3195	5.35975
Lomamyia	35.2	-111.65	2228	7.56106	7.42968	522	72	11	40.7941	35.2974	20.3077	18.4252	-1.8825
Lomamyia	35.2	-111.41	1934	10.5038	8.05805	425	60	9	40.0073	51.8377	22.2275	22.031	-0.1965
Lomamyia	35.17	-111.5	2228	7.56106	7.42968	522	72	11	40.7941	35.2974	20.3077	18.4252	-1.8825
Lomamyia	35.06	-115.55	950	18.7161	8.34192	171	28	2	48.4395	178.904	22.5233	30.5925	8.06925
Lomamyia	34.95	-111.64	2134	8.32604	7.43703	596	80	11	41.0165	32.354	20.3193	19.283	-1.03625
Lomamyia	34.91	-111.73	1725	12.0043	7.54281	583	70	10	37.7355	39.6432	20.451	23.112	2.661
Lomamyia	34.89	-111.74	1725	12.0043	7.54281	583	70	10	37.7355	39.6432	20.451	23.112	2.661
Lomamyia	34.61	-112.41	1648	12.5649	7.23482	502	84	10	51.6777	46.1096	19.712	23.147	3.435
Lomamyia	34.54	-112.47	1648	12.5649	7.23482	502	84	10	51.6777	46.1096	19.712	23.147	3.435
Lomamyia	34.54	-112.47	1648	12.5649	7.23482	502	84	10	51.6777	46.1096	19.712	23.147	3.435
Lomamyia	34.54	-112.47	1648	12.5649	7.23482	502	84	10	51.6777	46.1096	19.712	23.147	3.435
Lomamyia	34.51	-117.91	841	16.1717	7.34252	190	36	1	82.4645	140.22	20.0345	26.6418	6.60725
Lomamyia	34.48	-112.43	1898	10.8326	6.68334	572	92	10	49.8441	36.351	18.017	20.7927	2.77575
Lomamyia	34.33	-94.43	286	15.6453	8.08968	1390	173	75	22.8412	18.8554	22.449	26.209	3.76
Lomamyia	34.05	-116.32	1120	16.6234	7.49539	261	39	1	55.3512	104.529	20.0735	27.282	7.2085
Lomamyia	33.84	-81.16	74	17.3863	7.42526	1170	129	72	20.7135	23.4169	20.5155	27.3978	6.88225
Lomamyia	33.74	-88.41	78	16.5627	7.81227	1439	159	84	18.6848	18.6004	21.5865	26.766	5.1795
Lomamyia	32.35	-89.4	136	17.2617	7.31276	1484	161	91	19.6939	18.0256	20.055	26.75	6.695
Lomamyia	32.35	-89.4	136	17.2617	7.31276	1484	161	91	19.6939	18.0256	20.055	26.75	6.695
Lomamyia	32.32	-86.9	83	17.9348	7.07638	1375	167	67	21.8359	19.6574	19.1955	27.029	7.8335
Lomamyia	31.97	-99.9	549	18.0553	7.96304	640	94	24	44.3966	44.2813	21.939	28.34	6.401
Lomamyia	31.83	-110.77	1596	15.6068	6.4983	559	122	6	74.9125	43.9911	17.4398	24.591	7.15125
Lomamyia	31.79	-87.73	107	17.9122	6.91813	1534	181	73	21.9562	17.4395	18.8027	26.7523	7.9495
Lomamyia	33.04	-96.75	212	18.1281	8.23262	988	143	49	32.6007	29.562	22.8325	29.2073	6.37475
Lomamyia	32.81	-96.95	161	18.7787	8.11601	902	126	48	30.6007	32.7489	22.4147	29.5395	7.12475
Lomamyia	32.51	-93.75	57	18.0063	7.64839	1279	128	72	14.8005	21.8798	20.9725	27.9842	7.01175
Lomamyia	32.17	-82.9	85	18.4286	6.89288	1153	120	58	21.3976	23.701	18.8083	27.3272	8.519
Lomamyia	32.17	-82.9	85	18.4286	6.89288	1153	120	58	21.3976	23.701	18.8083	27.3272	8.519
Lomamyia	31.51	-87.89	60	18.2765	6.85666	1557	177	77	20.5924	17.3478	18.6543	27.0105	8.35625
Lomamyia	33.98	-117.38	326	18.0205	4.92636	346	73	1	94.6117	73.2327	13.2387	25.3385	12.0997
Lomamyia	33.96	-117.95	130	18.1091	3.90847	398	88	1	100.166	59.8775	10.4627	23.8312	13.3685
Lomamyia	33.85	-116.56	473	20.0925	6.72686	204	38	1	68.1238	145.027	17.819	29.5855	11.7665
Lomamyia	33.84	-117.91	130	18.1091	3.90847	398	88	1	100.166	59.8775	10.4627	23.8312	13.3685
Lomamyia	33.81	-116.68	1582	12.7209	6.01163	587	99	3	74.9311	36.7909	15.6863	21.5963	5.91
Lomamyia	33.81	-116.68	1582	12.7209	6.01163	587	99	3	74.9311	36.7909	15.6863	21.5963	5.91
Lomamyia	33.77	-118.19	31	17.8773	3.18278	329	74	0	101.876	68.1729	8.52092	22.4289	13.908
Lomamyia	33.75	-116.72	1582	12.7209	6.01163	587	99	3	74.9311	36.7909	15.6863	21.5963	5.91
Lomamyia	32.83	-117.27	43	17.2298	2.90729	290	59	1	91.7408	74.4535	7.83503	21.5915	13.7565
Lomamyia	32.82	-116.53	1013	14.6802	5.44822	489	90	2	79.6245	46.8916	14.3612	22.93	8.56875
Lomamyia	33.75	-117.54	696	15.9038	4.80684	480	96	2	92.6304	48.7849	12.7808	23.4167	10.636
Lomamyia	32.82	-116.53	1013	14.6802	5.44822	489	90	2	79.6245	46.8916	14.3612	22.93	8.56875
Lomamyia	32.32	-110.81	937	19.48	7.21208	370	67	6	62.2366	79.0507	18.8325	29.2488	10.4163
Lomamyia	33.95	-83.36	220	16.4282	7.47347	1263	140	84	15.8057	20.9186	20.645	26.4202	5.77525
Lomamyia	33.76	-84.39	287	16.3981	7.49424	1289	141	81	16.2754	20.4649	20.684	26.3792	5.69525
Lomamyia	32.39	-115.9	1159	14.8683	6.20026	255	39	1	57.6876	95.2657	16.8607	24.2927	7.432
Lomamyia	33.45	-112.07	359	22.3716	7.99804	202	30	2	49.2828	165.735	21.3218	33.4785	12.1567
Lomamyia	32.72	-117.16	103	18.0706	3.42797	301	61	1	91.0266	76.769	9.15696	23.1075	13.9505
Lomamyia	32.72	-117.16	103	18.0706	3.42797	301	61	1	91.0266	76.769	9.15696	23.1075	13.9505
Lomamyia	33.51	-112.14	402	22.1745	7.85867	230	30	3	47.2713	144.052	20.902	33.132	12.23
Lomamyia	32.62	-115.51	25	22.5698	7.20913	67	11	0	55.1337	486.899	19.183	32.6222	13.4392
Lomamyia	32.53	-117.06	61	17.7241	3.21217	266	55	1	92.9236	84.5194	8.58148	22.4821	13.9007
Lomamyia	32.27	-115.93	1366	13.5179	5.82235	326	51	1	60.1712	68.8957	15.8535	22.46	6.6065
Lomamyia	31.87	-116.6	324	16.8689	3.89629	295	57	1	88.2488	77.757	10.2034	22.9383	12.7349
Lomamyia	31.4	-115.73	955	15.5361	5.25794	256	38	2	58.9196	91.0762	13.9348	23.3155	9.38075
Lomamyia	33.97	-112.73	706	19.6911	7.68242	313	48	4	50.9305	97.8666	20.65	30.6322	9.98225
Lomamyia	33.84	-116.61	473	20.0925	6.72686	204	38	1	68.1238	145.027	17.819	29.5855	11.7665
Lomamyia	33.83	-116.55	1176	15.9827	6.59637	421	72	2	71.603	60.1675	17.3005	25.3305	8.03
Lomamyia	33.72	-116.37	253	21.4733	7.08235	157	30	1	65.9496	198.909	18.8032	31.2288	12.4255
Lomamyia	33.71	-117.25	490	17.8761	5.70636	346	70	2	89.77	76.5325	15.4757	26.4802	11.0045
Lomamyia	33.26	-116.38	676	19.0657	7.05149	302	54	2	74.0658	96.7798	18.9585	29.2275	10.269
Lomamyia	32.96	-117.27	75	16.984	3.13618	309	63	1	90.0747	70.101	8.44181	21.6612	13.2194
Lomamyia	32.88	-116.8	616	17.0789	5.11562	419	79	2	84.6785	59.2422	13.6667	24.8225	11.1558
Lomamyia	32.86	-116.92	337	17.8087	4.46342	369	73	2	88.2005	66.3137	11.9497	24.4697	12.52
Lomamyia	32.84	-116.77	616	17.0789	5.11562	419	79	2	84.6785	59.2422	13.6667	24.8225	11.1558
Lomamyia	32.82	-116.53	1013	14.6802	5.44822	489	90	2	79.6245	46.8916	14.3612	22.93	8.56875
Lomamyia	32.64	-111.4	554	21.1602	7.86688	271	46	4	54.7953	117.224	20.9482	31.7677	10.8195
Lomamyia	32.31	-110.93	770	20.655	7.39569	318	58	5	61.0157	96.2453	19.381	30.606	11.225
Lomamyia	32.27	-110.94	770	20.655	7.39569	318	58	5	61.0157	96.2453	19.381	30.606	11.225
Lomamyia	32.03	-112.83	666	20.8133	7.38749	236	44	2	61.1822	132.033	19.7957	31.1597	11.364
Lomamyia	31.91	-109.14	1375	15.7185	7.29665	346	73	6	73.5049	74.375	19.5557	25.7337	6.178
Lomamyia	31.4	-111.09	1297	17.0249	6.39037	502	121	5	82.9837	51.5294	16.909	25.8678	8.95875
Lomamyia	31.35	-108.51	1468	15.7941	7.30849	335	74	4	75.8153	76.7843	19.4268	25.7227	6.296
Lomamyia	31.34	-109.28	1260	17.0735	6.95958	338	81	5	82.8014	78.182	18.356	26.4255	8.0695
Lomamyia	32.84	-104.4	1042	15.9415	8.22052	324	59	8	67.265	82.6404	22.2365	26.7755	4.539
Lomamyia	32.38	-106.49	1255	16.1616	7.93843	263	57	5	71.8335	102.301	21.333	26.9053	5.57225
Lomamyia	31.57	-95.5	122	18.6874	7.34987	1071	114	56	18.4027	26.2229	20.3032	28.0847	7.7815
Lomamyia	31.4	-110.3	1641	15.9222	6.58936	500	117	6	79.8586	49.459	17.3335	24.7295	7.396
Lomamyia	31.85	-99.9	549	18.0553	7.96304	640	94	24	44.3966	44.2813	21.939	28.34	6.401
Lomamyia	33.9	-116.09	1229	16.5779	7.22338	279	41	2	54.3422	96.5788	19.2027	26.9455	7.74275
Lomamyia	33.86	-117.82	253	17.4108	4.2099	409	88	1	97.8787	57.912	11.1915	23.686	12.4945
Lomamyia	33.82	-112.02	499	21.6852	7.93102	284	38	4	47.7288	115.481	21.0338	32.7965	11.7627
Lomamyia	33.45	-112.07	359	22.3716	7.99804	202	30	2	49.2828	165.735	21.3218	33.4785	12.1567
Lomamyia	33.4	-110.77	1187	16.997	7.7521	499	72	8	46.4349	55.8056	20.7655	27.847	7.0815
Lomamyia	33.39	-110.79	1187	16.997	7.7521	499	72	8	46.4349	55.8056	20.7655	27.847	7.0815
Lomamyia	32.7	-109.87	1855	12.5447	7.0123	542	94	11	57.5525	41.3256	18.779	22.3985	3.6195
Lomamyia	32.61	-110.77	1356	16.6306	7.14756	545	85	9	52.0103	48.3197	18.7885	26.3342	7.54575
Lomamyia	32.01	-109.34	1612	15.0249	6.87747	454	95	8	70.8108	53.8326	18.2238	24.44	6.21625
Lomamyia	31.97	-99.9	549	18.0553	7.96304	640	94	24	44.3966	44.2813	21.939	28.34	6.401
Lomamyia	31.91	-109.16	1375	15.7185	7.29665	346	73	6	73.5049	74.375	19.5557	25.7337	6.178
Lomamyia	31.91	-109.26	2022	11.7126	6.49297	545	116	9	70.0847	37.9174	17.4345	20.665	3.2305
Lomamyia	31.9	-109.16	1375	15.7185	7.29665	346	73	6	73.5049	74.375	19.5557	25.7337	6.178
Lomamyia	31.84	-109.45	1713	14.3224	6.59484	487	106	8	72.6632	47.7849	17.4615	23.2712	5.80975
Lomamyia	31.83	-110.77	1596	15.6068	6.4983	559	122	6	74.9125	43.9911	17.4398	24.591	7.15125
Lomamyia	31.83	-110.77	1596	15.6068	6.4983	559	122	6	74.9125	43.9911	17.4398	24.591	7.15125
Lomamyia	31.6	-110.81	1425	16.5153	6.39139	520	123	5	81.2049	48.6673	16.991	25.307	8.316
Lomamyia	31.43	-110.41	1773	14.6667	6.29422	561	129	7	78.2123	41.3529	16.6567	23.199	6.54225
Lomamyia	31.43	-110.41	1773	14.6667	6.29422	561	129	7	78.2123	41.3529	16.6567	23.199	6.54225
Lomamyia	31.42	-110.26	1641	15.9222	6.58936	500	117	6	79.8586	49.459	17.3335	24.7295	7.396
Lomamyia	31.4	-110.3	1641	15.9222	6.58936	500	117	6	79.8586	49.459	17.3335	24.7295	7.396
Lomamyia	31.4	-110.3	1641	15.9222	6.58936	500	117	6	79.8586	49.459	17.3335	24.7295	7.396
Lomamyia	31.4	-111.09	1297	17.0249	6.39037	502	121	5	82.9837	51.5294	16.909	25.8678	8.95875
Lomamyia	31.38	-110.23	1641	15.9222	6.58936	500	117	6	79.8586	49.459	17.3335	24.7295	7.396
Lomamyia	31.38	-110.23	1641	15.9222	6.58936	500	117	6	79.8586	49.459	17.3335	24.7295	7.396
Lomamyia	31.2667	-96.1	137	18.9213	7.21963	1012	114	56	21.202	27.8866	19.8148	28.2213	8.4065
Lomamyia	30.57	-84.95	58	19.2632	6.33304	1468	176	79	24.1055	18.5037	17.0925	27.1635	10.071
Lomamyia	29.65	-82.32	29	20.5288	5.34414	1316	196	59	43.8642	20.4954	14.2613	26.972	12.7107
Lomamyia	30.57	-84.95	58	19.2632	6.33304	1468	176	79	24.1055	18.5037	17.0925	27.1635	10.071
Lomamyia	30.33	-87.29	3	19.9879	6.21903	1628	197	97	23.7947	17.156	16.62	27.93	11.31
Lomamyia	29.8	-82.29	41	20.3068	5.46506	1312	199	58	43.8386	20.5432	14.6375	26.9527	12.3153
Lomamyia	29.47	-81.66	15	21.0284	5.1271	1299	179	61	43.2283	20.9082	13.6947	27.1597	13.465
Lomamyia	29.32	-82.82	7	20.7184	5.30972	1450	231	56	48.8453	18.7521	14.04	27.1905	13.1505
Lomamyia	29.28	-81.71	32	20.852	5.12725	1303	178	60	43.064	20.7333	13.6195	27.0155	13.396
Lomamyia	29.14	-83.04	5	21.0537	5.34644	1476	240	61	49.6094	18.6201	14.0778	27.4833	13.4056
Lomamyia	29.14	-83.04	5	21.0537	5.34644	1476	240	61	49.6094	18.6201	14.0778	27.4833	13.4056
Lomamyia	29.08	-81.58	23	21.1162	4.99478	1307	183	60	45.1177	20.7494	13.2857	27.1195	13.8337
Lomamyia	30.58	-86.66	48	19.1948	6.44496	1624	194	90	23.7151	16.8281	17.3223	27.3288	10.0065
Lomamyia	30.41	-88.83	10	19.6203	6.38466	1612	172	90	17.3673	17.1443	17.0866	27.6366	10.55
Lomamyia	29.75	-82.22	41	20.3068	5.46506	1312	199	58	43.8386	20.5432	14.6375	26.9527	12.3153
Lomamyia	31.13	-116.13	249	16.8187	3.68009	275	52	1	84.6148	81.7027	9.866	22.4683	12.6023
Lomamyia	30.52	-116	10	15.9195	2.68874	198	40	1	91.5097	100.855	7.44231	19.9692	12.5269
Lomamyia	29.73	-114.72	616	18.3057	5.04452	121	22	0	65.1147	217.349	14.0095	26.2992	12.2898
Lomamyia	29.39	-114.38	731	18.3764	4.97492	144	26	0	65.6002	182.436	13.8667	26.2708	12.404
Lomamyia	29.07	-110.96	246	23.1159	6.39288	304	84	3	110.196	104.354	16.8242	31.7237	14.8995
Lomamyia	28.7	-112.58	163	20.9156	5.62516	116	25	0	81.4682	248.014	14.8357	28.7696	13.9339
Lomamyia	30.38	-98.25	334	19.0933	7.26019	795	118	41	36.1418	35.6833	19.8305	28.3682	8.53775
Lomamyia	29.46	-101.06	334	20.9133	7.19384	475	74	14	49.0282	62.5689	19.298	29.7202	10.4222
Lomamyia	29.43	-98.49	202	20.466	6.75175	784	110	41	34.9572	36.853	18.4097	28.8927	10.483
Lomamyia	29.35	-98.44	202	20.466	6.75175	784	110	41	34.9572	36.853	18.4097	28.8927	10.483
Lomamyia	29.32	-99.47	272	20.4016	6.89153	629	87	30	38.7006	45.7985	18.4922	28.8072	10.315
Lomamyia	29.27	-103.3	1380	17.9308	6.08998	390	68	8	69.9889	65.025	16.4345	25.3598	8.92525
Lomamyia	29.18	-102.96	833	20.3363	6.80494	280	41	5	60.7869	101.975	18.3337	28.553	10.2192
Lomamyia	28.89	-99.1	191	20.7812	6.63069	651	93	26	42.6301	44.2972	17.941	28.8375	10.8965
Lomamyia	30.28	-97.75	189	19.8997	7.09443	835	122	47	34.1494	34.5737	19.3385	28.869	9.5305
Lomamyia	30.78	-103.74	1420	15.9498	6.52202	419	81	10	75.3983	57.929	17.455	24.2722	6.81725
Lomamyia	30.75	-104.08	1808	14.4743	6.31727	469	94	10	80.5144	47.7372	16.535	22.3888	5.85375
Lomamyia	30.71	-104.1	1808	14.4743	6.31727	469	94	10	80.5144	47.7372	16.535	22.3888	5.85375
Lomamyia	29.97	-98.91	506	18.4868	6.91862	817	107	39	33.2242	33.1848	18.7815	27.112	8.3305
Lomamyia	27.66	-81.52	35	22.414	4.35789	1230	200	44	58.8349	22.424	11.5175	27.5815	16.064
Lomamyia	28.6	-81.34	34	22.2133	4.71762	1229	179	51	50.8543	22.6959	12.546	27.8932	15.3472
Lomamyia	27.95	-82.46	13	22.6046	4.60911	1268	203	46	53.964	22.069	12.069	27.9835	15.9145
Lomamyia	27.47	-81.55	32	22.4821	4.2886	1208	202	42	60.0349	22.8013	11.3203	27.544	16.2237
Lomamyia	26.83	-81.1	9	23.0889	3.91496	1216	204	38	58.8069	22.7788	10.234	27.699	17.465
Lomamyia	27.95	-82.46	13	22.6046	4.60911	1268	203	46	53.964	22.069	12.069	27.9835	15.9145
Lomamyia	27.18	-81.35	34	22.6021	4.19872	1218	206	41	61.1642	22.5776	11.0683	27.4995	16.4312
Lomamyia	26.93	-82.05	5	23.0485	4.21406	1261	209	37	65.0034	22.2394	10.9583	28.0438	17.0855
Lomamyia	28.19	-115.21	307	19.1772	2.54488	98	20	0	76.5523	234.365	6.43269	22.9678	16.5351
Lomamyia	27.97	-110.81	11	24.8806	5.46176	298	81	1	105.803	106.416	14.1375	31.712	17.5745
Lomamyia	27.96	-114.06	2	19.6555	3.5132	67	19	0	84.5633	370.821	9.54649	24.845	15.2985
Lomamyia	27.92	-110.91	47	24.9941	5.48491	249	72	1	105.758	127.968	14.1039	31.8641	17.7602
Lomamyia	27.92	-110.91	47	24.9941	5.48491	249	72	1	105.758	127.968	14.1039	31.8641	17.7602
Lomamyia	27.04	-109.91	8	23.1585	5.61998	320	79	1	104.227	95.0414	14.5732	30.4132	15.8401
Lomamyia	26.04	-111.84	416	21.5838	4.66654	211	57	0	103.087	134.532	12.5825	28.3862	15.8038
Lomamyia	28.33	-99.41	171	21.7946	6.71208	549	77	23	46.9183	54.4772	18.2848	29.908	11.6233
Lomamyia	28.33	-99.41	171	21.7946	6.71208	549	77	23	46.9183	54.4772	18.2848	29.908	11.6233
Lomamyia	27.95	-97.77	23	21.9911	6.01458	769	120	36	43.1386	38.0992	16.4963	29.2983	12.802
Lomamyia	27.04	-98.14	34	22.3331	5.85118	637	105	20	49.9538	46.0914	15.976	29.3603	13.3842
Lomamyia	26.47	-98.22	46	23.1423	5.60012	594	106	16	52.8484	50.1738	15.3472	29.8032	14.456
Lomamyia	26.2	-98.23	40	23.3938	5.50359	576	101	16	50.7488	51.9436	15.1068	29.9195	14.8127
Lomamyia	26.2	-98.23	40	23.3938	5.50359	576	101	16	50.7488	51.9436	15.1068	29.9195	14.8127
Lomamyia	26.16	-97.99	23	23.0049	5.2584	631	122	16	53.586	46.4235	14.5875	29.2932	14.7058
Lomamyia	26.1	-98.26	37	23.2137	5.51357	580	100	15	49.5037	51.2332	15.267	29.7153	14.4482
Lomamyia	25.46	-108.08	59	24.6485	4.53271	628	184	2	119.261	47.7934	11.6933	30.0142	18.321
Lomamyia	25.37	-108.47	7	24.4804	4.78133	489	140	1	115.987	62.0884	12.2572	30.3612	18.104
Lomamyia	25.37	-108.47	7	24.4804	4.78133	489	140	1	115.987	62.0884	12.2572	30.3612	18.104
Lomamyia	25.35	-102.81	1100	21.7058	5.14176	212	37	5	67.7374	130.354	13.6435	27.635	13.9915
Lomamyia	24.91	-107.51	77	24.8416	4.32989	656	186	2	119.647	45.6734	11.1063	29.9618	18.8555
Lomamyia	24.81	-107.39	57	24.9149	4.16979	638	183	2	120.627	46.7335	10.6908	29.816	19.1252
Lomamyia	23.92	-106.89	28	24.9576	3.87928	701	200	1	117.105	42.1543	9.68705	29.5502	19.8631
Lomamyia	23.81	-110.06	527	21.1644	4.13202	390	140	1	136.541	68.3359	11.0052	26.651	15.6458
Lomamyia	23.57	-109.52	61	23.1906	4.87305	330	129	0	135.766	89.8491	12.7851	29.6502	16.8651
Lomamyia	23.48	-109.72	248	22.5649	4.5084	410	154	1	138.002	69.7085	12.0127	28.5805	16.5678
Lomamyia	25.9	-97.5	12	23.108	5.07667	681	140	20	57.583	42.7559	13.899	29.1168	15.2177
Lomamyia	25.9	-97.5	12	23.108	5.07667	681	140	20	57.583	42.7559	13.899	29.1168	15.2177
Lomamyia	25.6833	97.4	522	21.5851	4.14248	2516	601	14	101.763	10.2614	10.8685	25.8178	14.9493
Lomamyia	21.5333	-77.25	11	25.8785	1.97677	1156	188	30	52.8347	24.6402	5.36	28.4841	23.1241
Lomamyia	20.95	-102.09	1942	18.216	2.84919	720	190	5	113.457	30.7201	8.385	22.1185	13.7335
Lomamyia	23.29	-106.07	164	24.8783	3.0507	887	237	2	123.939	32.281	8.036	28.6332	20.5972
Lomamyia	23.06	-109.7	237	22.5746	3.98697	375	135	0	130.341	74.0076	10.4087	27.7529	17.3441
Lomamyia	22.3	105.28	225	22.5265	4.85535	1749	350	16	90.4828	15.8373	12.9637	27.6995	14.7358
Lomamyia	22	-99	193	24.7105	3.79711	1453	293	21	87.6596	19.9585	10.375	28.9998	18.6248
Lomamyia	21.5	-104.89	1149	20.3025	2.51034	1310	350	2	122.684	17.771	6.69375	23.28	16.5863
Lomamyia	21.41	-99.59	1040	21.5591	3.25323	709	165	12	84.7692	36.0649	9.1215	25.57	16.4485
Lomamyia	20.68	-88.57	29	25.7647	1.88347	1226	206	30	64.7476	22.8768	5.259	28.047	22.788
Lomamyia	20.59	-100.39	1902	17.9983	2.62033	593	137	5	97.766	36.3503	7.65575	21.5557	13.9
Lomamyia	19.5	-105.04	76	25.2792	2.12407	942	258	2	111.025	29.4197	5.164	27.7133	22.5493
Lomamyia	19.36	-96.57	257	24.4646	2.2035	1057	250	12	104.499	25.8413	6.43325	27.3143	20.881
Lomamyia	19.29	-96.44	71	25.1597	2.17694	1039	259	10	108.169	26.949	6.41175	28	21.5882
Lomamyia	19.11	-104.34	138	25.8955	1.61711	1088	286	0	116.13	25.5006	3.96737	27.7447	23.7773
Lomamyia	19.01	-98.19	2174	16.7216	1.82497	825	168	5	95.5358	23.4312	5.59825	19.3307	13.7325
Lomamyia	18.89	-99.06	1457	21.3212	1.78149	976	204	3	107.657	24.833	5.57375	24.237	18.6632
Lomamyia	18.8	-99.29	1107	23.8644	2.02405	967	206	3	109.027	28.1065	6.315	27.179	20.864
Lomamyia	18.76	-96.46	95	25.3522	2.36389	1342	299	13	104.809	21.4057	7.097	28.7265	21.6295
Lomamyia	18.6	-98.47	1374	22.5516	1.74031	758	172	3	103.518	33.3595	5.41275	25.2865	19.8738
Lomamyia	18.47	-97.4	1680	19.9131	2.14898	558	119	6	89.4833	40.9704	6.33725	22.8615	16.5243
Lomamyia	18.47	-97.4	1680	19.9131	2.14898	558	119	6	89.4833	40.9704	6.33725	22.8615	16.5243
Lomamyia	18.34	-99.54	1233	23.4028	1.7282	1137	238	4	109.33	23.2157	5.37925	26.3962	21.017
Lomamyia	18.33	-97.47	1827	19.1268	2.04845	530	119	6	90.4372	41.7811	6.18225	22.144	15.9618
Lomamyia	18.21	-98.06	1407	22.9295	1.63588	601	130	4	99.5992	42.354	5.05275	25.4548	20.402
Lomamyia	18.09	-97.92	1471	22.6706	1.81523	469	97	5	96.4619	54.4419	5.55675	25.5333	19.9765
Lomamyia	16.27	-61.55	36	26.623	1.18264	1540	200	55	38.071	18.1397	3.09681	27.9351	24.8382
Lomamyia	17.05	-88.97	357	23.8749	1.75834	1883	269	46	51.3106	13.9425	4.985	26.2537	21.2687
Lomamyia	17.93	-99.6	790	26.2322	1.61553	1077	233	2	111.554	27.0174	5.07225	29.0977	24.0255
Lomamyia	17.08	-96.77	1717	20.6178	1.48195	677	145	3	91.7262	33.7659	4.56475	22.8595	18.2948
Lomamyia	16.87	-95.04	289	25.0726	1.87182	1701	349	25	91.1394	16.4153	5.733	27.9225	22.1895
Lomamyia	16.7	-93.01	786	23.7686	1.72917	1117	226	9	95.6518	23.8301	5.384	26.6182	21.2342
Lomamyia	16.69	-93.73	711	24.0962	1.76991	1026	191	18	82.8749	26.1316	5.3125	26.811	21.4985
Lomamyia	16.55	-94.95	127	26.3818	1.62378	1054	255	7	102.946	27.3975	5.1345	28.877	23.7425
Lomamyia	16.44	-95.44	316	26.4276	1.20313	658	154	1	115.175	43.3172	3.991	28.5028	24.5117
Lomamyia	16.33	-95.24	87	27.7962	1.10223	841	205	2	116.044	35.316	3.66641	29.7008	26.0343
Lomamyia	16.33	-95.71	754	24.6428	1.02781	727	161	2	104.291	36.4481	3.37775	26.4977	23.12
Lomamyia	16.32	-95.24	87	27.7962	1.10223	841	205	2	116.044	35.316	3.66641	29.7008	26.0343
Lomamyia	16.27	-96.59	1934	19.1027	1.089	834	171	7	90.1341	25.1112	3.3605	20.9428	17.5823
Lomamyia	16.23	-92.12	1630	18.694	1.40144	1199	243	14	87.1633	17.863	4.0775	21.4177	17.3403
Lomamyia	15.88	-97	200	25.7211	0.856239	885	231	3	112.179	30.551	2.5896	27.0376	24.448
Lomamyia	14.01	-87.01	1322	19.686	1.643	1231	220	15	79.6036	17.7092	4.758	21.8	17.042
Lomamyia	-1.47	-56.38	40	26.9596	0.639425	2508	401	84	54.4245	11.1795	1.82825	28.0382	26.21
Lomamyia	-1.47	-56.38	40	26.9596	0.639425	2508	401	84	54.4245	11.1795	1.82825	28.0382	26.21
Manselliberotha	-21.48	15.39	1037	21.662	2.91188	201	56	0	121.145	124.384	7.95175	25.0012	17.0495
Manselliberotha	-22.01	15.32	1039	20.6572	2.61028	157	43	0	111.634	151.29	6.9505	23.7525	16.802
Manselliberotha	-25.53	16.49	1450	15.8371	3.90315	146	39	2	102.657	141.481	10.7867	20.6563	9.8695
Naizema	-32.89	-68.85	1074	14.8124	5.8367	260	42	7	47.7514	86.8038	15.988	22.569	6.581
Naizema	-32.89	-68.85	1074	14.8124	5.8367	260	42	7	47.7514	86.8038	15.988	22.569	6.581
Naizema	-32.95	-69.21	1979	9.92335	5.0073	244	25	14	16.7626	68.5799	13.6312	16.7335	3.10225
Naizema	-36.62	-64.29	190	15.7534	5.90937	703	98	20	49.236	34.0082	16.2555	23.9077	7.65225
Naizema	-41.14	-71.3	842	8.50661	4.45882	854	152	25	56.8262	17.2169	12.131	14.7032	2.57225
Nodalla	42.06	13.93	734	11.7306	6.64203	808	93	53	20.2039	25.7481	17.5685	20.8045	3.236
Nodalla	36.75	3.06	98	17.5924	5.25066	699	105	3	61.2566	36.825	14.3681	25.7406	11.3725
Nodalla	36.71	53.23	-10	17.2451	8.06457	569	84	16	50.9087	48.8994	21.276	27.8237	6.54775
Nodalla	35.86	-0.31	58	17.8726	5.12073	327	56	1	68.5588	78.111	14.2077	25.5423	11.3346
Nodalla	34.84	5.72	199	20.7948	7.94012	152	20	2	38.3816	212.49	21.684	32.2985	10.6145
Nodalla	34.84	5.72	199	20.7948	7.94012	152	20	2	38.3816	212.49	21.684	32.2985	10.6145
Nodalla	34.84	5.72	199	20.7948	7.94012	152	20	2	38.3816	212.49	21.684	32.2985	10.6145
Nodalla	34.64	-1.33	1097	14.3886	7.07414	492	65	5	53.036	50.8394	19.3963	25.013	5.61675
Nodalla	35.71	2.41	868	15.2913	7.297	423	59	4	50.8953	62.2494	19.9865	26.3315	6.345
Nodalla	35.71	2.41	868	15.2913	7.297	423	59	4	50.8953	62.2494	19.9865	26.3315	6.345
Nodalla	35.53	36.43	440	17.889	7.76169	659	142	1	92.1332	42.7473	20.801	28.1705	7.3695
Nodalla	35.48	70.77	4042	-1.34959	8.26525	919	183	16	74.2138	11.4616	22.1693	10.5332	-11.636
Nodalla	34.67	72.22	1118	16.9466	8.13276	868	131	23	52.3774	32.5276	21.586	28.234	6.648
Nodalla	32.6667	-4.8	1417	14.2828	7.22865	195	27	5	37.4167	127.919	19.8605	24.9443	5.08375
Nodalla	32.41	-4.49	1641	14.2497	7.67904	164	21	4	34.3174	157.761	21.1283	25.8727	4.7445
Nodalla	33.43	-5.26	1442	12.9037	6.51353	401	52	5	47.8631	56.1054	17.948	22.4982	4.55025
Nodalla	33.8667	7.8667	48	21.6641	7.80741	86	12	0	46.6515	375.651	21.0082	32.306	11.2978
Nodalla	33.31	6.59	98	21.7828	8.55528	67	11	1	45.0876	498.873	23.2412	33.4245	10.1833
Nodalla	32.4	4.12	394	21.6425	8.53841	63	10	1	44.2801	534.512	23.2955	33.6743	10.3787
Nodalla	33.88	7.88	48	21.6641	7.80741	86	12	0	46.6515	375.651	21.0082	32.306	11.2978
Nodalla	33.88	7.88	48	21.6641	7.80741	86	12	0	46.6515	375.651	21.0082	32.306	11.2978
Nodalla	33.88	7.88	48	21.6641	7.80741	86	12	0	46.6515	375.651	21.0082	32.306	11.2978
Nodalla	33.46	9.03	78	21.784	7.93742	104	20	0	63.3617	314.449	21.6898	32.7028	11.013
Nodalla	33.3	44.08	39	22.6555	9.34168	138	24	0	85.5867	251.201	25.2795	34.6657	9.38625
Nodalla	33.3	44.08	39	22.6555	9.34168	138	24	0	85.5867	251.201	25.2795	34.6657	9.38625
Nodalla	32.65	51.67	1584	16.4592	8.88448	142	28	0	79.3842	195.322	24.942	27.7358	2.79375
Nodalla	33.5833	7.0167	48	21.691	8.24184	70	10	0	45.7838	471.25	22.31	32.9875	10.6775
Nodalla	32.57	3.44	658	20.3321	8.59452	80	11	1	40.6173	406.063	23.364	32.485	9.121
Nodalla	32.41	-4.49	1641	14.2497	7.67904	164	21	4	34.3174	157.761	21.1283	25.8727	4.7445
Nodalla	32.02	-4.25	1492	15.6363	8.03506	141	17	3	34.4522	198.395	22.2875	27.9737	5.68625
Nodalla	31.63	65.75	1015	19.0706	9.46441	199	48	0	112.089	158.926	26.471	31.6262	5.15525
Nodalla	33.45	43.27	58	22.9653	9.4449	115	22	0	85.7956	307.117	26.753	35.3185	8.5655
Nodalla	33.31	44.08	39	22.6555	9.34168	138	24	0	85.5867	251.201	25.2795	34.6657	9.38625
Nodalla	32.79	35.64	-99	20.4421	5.79313	399	99	0	108.677	69.948	15.3505	27.9093	12.5588
Nodalla	32.06	34.77	27	19.846	4.98676	554	139	0	113.821	47.5191	13.3625	26.3256	12.9631
Nodalla	31.8	35.19	596	17.4725	5.83264	383	94	0	109.271	63.3192	15.2537	24.2512	8.9975
Nodalla	31.4	35.08	731	17.0927	5.87574	327	78	0	109.668	72.9113	15.381	23.842	8.461
Nodalla	32.33	-6.37	902	15.8153	6.72494	491	71	2	63.8241	52.5555	18.4563	25.8048	7.3485
Nodalla	31.53	-5.53	1795	12.981	7.32954	190	28	4	44.5874	126.086	20.1835	23.9562	3.77275
Nodalla	31.52	-5.53	1795	12.981	7.32954	190	28	4	44.5874	126.086	20.1835	23.9562	3.77275
Nodalla	30.9667	-8.2167	1738	12.7029	6.0273	478	64	3	57.299	45.1281	16.858	21.5713	4.71325
Nodalla	30.7833	35.2833	-109	24.0061	6.64661	60	13	0	90.7321	528.779	17.7645	31.7267	13.9622
Nodalla	30.45	-8.2	1246	16.2836	6.06185	346	53	1	65.4952	72.3295	17.1675	25.026	7.8585
Nodalla	29.21	30.42	16	21.4126	6.16953	10	2	0	51.1329	2877.95	16.301	28.7795	12.4785
Nodalla	31.09	35.38	-352	25.2799	6.5756	59	12	0	87.5137	566.996	17.534	33.4528	15.9187
Nodalla	30.36	35.16	233	21.0612	6.65906	64	13	0	92.3953	454.746	17.7773	29.1038	11.3265
Nodalla	31.27	35.23	353	19.7555	5.97503	207	50	0	106.485	129.139	15.7453	26.7318	10.9865
Nodalla	30.75	-7.09	1492	16.6852	7.28696	282	43	1	62.86	97.8005	20.5928	27.5798	6.987
Nodalla	30.45	-8.2	1246	16.2836	6.06185	346	53	1	65.4952	72.3295	17.1675	25.026	7.8585
Nodalla	29.13	33.5	550	20.9191	5.81019	18	4	0	57.8399	1482.18	15.4465	26.6793	11.2327
Nodalla	28.83	33.76	1057	19.221	6.21987	20	4	0	62.6135	1320.85	16.3327	26.417	10.0843
Nodalla	28.83	33.76	1057	19.221	6.21987	20	4	0	62.6135	1320.85	16.3327	26.417	10.0843
Nodalla	30.88	34.63	326	19.3241	5.78083	162	36	0	102.06	162.633	15.382	26.3465	10.9645
Nodalla	30.62	34.88	512	19.0632	6.36285	118	25	0	99.7167	226.458	16.939	26.722	9.783
Nodalla	31.29	-7.24	1954	12.3237	6.86721	442	60	3	55.579	51.3603	19.1248	22.7013	3.5765
Nodalla	28.01	2.4	575	23.7458	8.95176	26	5	0	46.3201	1369.31	24.1048	35.602	11.4972
Nodalla	28	56	1164	21.6754	7.15067	333	61	7	69.9299	90.3829	19.5765	30.0975	10.521
Nodalla	27.38	56.12	689	24.0872	6.53315	393	61	7	67.0457	80.5057	17.729	31.6388	13.9097
Nodalla	27.2	56.29	59	26.6286	6.13832	209	48	1	105.224	162.967	16.5153	34.06	17.5447
Nodalla	28	56	1164	21.6754	7.15067	333	61	7	69.9299	90.3829	19.5765	30.0975	10.521
Nodalla	28.1667	14.45	551	20.6542	6.83666	24	5	0	53.1816	1187.84	17.9947	28.5082	10.5135
Nodalla	26.95	55.6	53	26.7262	5.79466	165	40	0	114.111	203.623	15.6655	33.5977	17.9322
Nodalla	28.56	33.95	1660	15.5381	6.46983	42	8	0	68.6572	580.345	16.877	24.3745	7.4975
Nodalla	27.2	56.28	59	26.6286	6.13832	209	48	1	105.224	162.967	16.5153	34.06	17.5447
Nodalla	27.2	56.28	59	26.6286	6.13832	209	48	1	105.224	162.967	16.5153	34.06	17.5447
Nodalla	27.2	56.28	59	26.6286	6.13832	209	48	1	105.224	162.967	16.5153	34.06	17.5447
Nodalla	27.2	56.28	59	26.6286	6.13832	209	48	1	105.224	162.967	16.5153	34.06	17.5447
Nodalla	27.2	56.28	59	26.6286	6.13832	209	48	1	105.224	162.967	16.5153	34.06	17.5447
Nodalla	28.11	43.2	688	23.2848	8.9994	156	33	0	87.3226	218.022	23.6268	34.0115	10.3848
Nodalla	27.53	41.67	963	22.2704	8.4323	161	43	0	91.4717	200.39	22.193	32.2627	10.0697
Nodalla	27.2	40.18	960	21.7966	7.91972	106	25	0	84.5112	300.25	20.9632	31.8265	10.8632
Nodalla	27.13	41.07	1191	21.6044	8.1726	149	36	0	85.4241	211.847	21.5795	31.5653	9.98575
Nodalla	26.51	45.35	589	25.2007	8.95335	187	50	0	95.3609	192.786	23.7695	36.051	12.2815
Nodalla	26.17	44.12	617	25.156	8.45633	180	54	0	107.925	194.903	22.209	35.0825	12.8735
Nodalla	25.13	3.51	556	25.8535	7.82099	20	3	1	24.4252	1775.89	21.0018	35.5177	14.516
Nodalla	24.4	4.41	787	24.1242	7.4782	26	4	1	29.6033	1274.71	20.0823	33.1425	13.0603
Nodalla	23.6833	58.1667	6	27.3106	4.94606	88	20	0	85.8243	383.46	13.7444	33.7444	20
Nodalla	23.49	5.59	1789	19.4149	6.85586	66	9	2	35.63	418.587	18.296	27.6268	9.33075
Nodalla	23.39	5.32	1260	22.394	6.86835	39	6	1	40.2884	784.237	18.348	30.5853	12.2373
Nodalla	23.42	58.79	310	26.6639	4.83593	184	30	3	63.1605	177.936	13.4639	32.7402	19.2763
Nodalla	24.81	46.67	618	26.0507	8.07621	124	37	0	109.325	288.111	21.3628	35.7257	14.363
Nodalla	24.57	46.68	593	26.3459	7.8155	121	36	0	110.064	294.392	20.6447	35.6215	14.9768
Nodalla	23.51	6.05	1948	18.341	6.95445	73	9	2	33.7636	365.181	18.6135	26.6583	8.04475
Nodalla	23.45	58.5833	274	27.0453	4.99296	164	26	3	59.4632	202.392	13.8627	33.1922	19.3295
Nodalla	23.45	58.1333	405	26.6091	5.24289	197	31	4	60.3409	166.74	14.4833	32.8478	18.3645
Nodalla	23.35	58.05	405	26.6091	5.24289	197	31	4	60.3409	166.74	14.4833	32.8478	18.3645
Nodalla	23.49	5.59	1789	19.4149	6.85586	66	9	2	35.63	418.587	18.296	27.6268	9.33075
Nodalla	25.76	47.1	562	25.1995	8.24884	136	37	0	97.6244	258.362	21.8853	35.1372	13.252
Nodalla	25.17	46.65	624	25.5157	8.34646	136	39	0	103.277	262.085	22.132	35.6435	13.5115
Nodalla	24.73	46.57	673	25.6457	8.13626	126	38	0	109.648	282.052	21.5763	35.5385	13.9622
Nodalla	24.73	46.82	618	26.0507	8.07621	124	37	0	109.325	288.111	21.3628	35.7257	14.363
Nodalla	24.72	46.82	618	26.0507	8.07621	124	37	0	109.325	288.111	21.3628	35.7257	14.363
Nodalla	24.59	46.71	593	26.3459	7.8155	121	36	0	110.064	294.392	20.6447	35.6215	14.9768
Nodalla	24.53	46.55	717	25.6678	7.95406	128	39	0	110.998	275.602	21.0742	35.277	14.2028
Nodalla	23.33	58.39	835	24.8786	5.11055	304	59	5	70.7359	100.612	14.1385	30.586	16.4475
Nodalla	23.33	58.39	835	24.8786	5.11055	304	59	5	70.7359	100.612	14.1385	30.586	16.4475
Nodalla	23.29	58.03	504	26.5243	5.29936	199	33	4	57.359	163.742	14.6458	32.5848	17.939
Nodalla	23.25	5.46	1787	19.5289	6.70586	68	10	2	39.0803	404.702	17.8442	27.5198	9.6755
Nodalla	23.03	5.11	1031	23.3572	6.69963	31	6	1	51.1243	1006.21	17.8918	31.1925	13.3007
Nodalla	22.53	5.38	1186	22.8479	6.39347	37	7	1	54.7193	820.23	17.065	30.3485	13.2835
Nodalla	22.47	5.5	1030	23.6684	6.40463	33	7	1	59.2205	944.879	17.1987	31.181	13.9823
Nodalla	21.49	39.19	43	28.4894	3.64538	80	26	0	111.836	415.412	9.75792	33.233	23.4751
Nodalla	21.21	41.62	1175	27.1694	5.41382	140	26	4	54.2108	236.048	14.7897	33.0467	18.257
Nodalla	21.21	41.62	1175	27.1694	5.41382	140	26	4	54.2108	236.048	14.7897	33.0467	18.257
Nodalla	22.21	58.51	341	28.2183	4.56714	134	28	2	70.8631	246.866	12.949	33.08	20.131
Nodalla	23.03	5.11	1031	23.3572	6.69963	31	6	1	51.1243	1006.21	17.8918	31.1925	13.3007
Nodalla	23.0014	57.3	792	25.6614	5.59805	168	40	2	80.1009	190.592	15.3993	32.0195	16.6203
Nodalla	23.33	58.39	835	24.8786	5.11055	304	59	5	70.7359	100.612	14.1385	30.586	16.4475
Nodalla	23.33	58.39	835	24.8786	5.11055	304	59	5	70.7359	100.612	14.1385	30.586	16.4475
Nodalla	23.33	58.38	835	24.8786	5.11055	304	59	5	70.7359	100.612	14.1385	30.586	16.4475
Nodalla	23.25	5.46	1787	19.5289	6.70586	68	10	2	39.0803	404.702	17.8442	27.5198	9.6755
Nodalla	23.03	5.11	1031	23.3572	6.69963	31	6	1	51.1243	1006.21	17.8918	31.1925	13.3007
Nodalla	22.5	59.1333	307	27.7003	4.42427	179	29	5	53.9436	183.75	12.4757	32.8913	20.4155
Nodalla	22.53	5.38	1186	22.8479	6.39347	37	7	1	54.7193	820.23	17.065	30.3485	13.2835
Nodalla	22.47	5.5	1030	23.6684	6.40463	33	7	1	59.2205	944.879	17.1987	31.181	13.9823
Nodalla	23.05	42.83	960	26.7341	6.82742	121	31	1	78.6058	300.062	19.3867	36.3075	16.9207
Nodalla	21.61	39.25	65	28.4467	3.63617	80	26	0	112.112	410.834	9.7495	32.8667	23.1173
Nodalla	21.56	39.22	65	28.4467	3.63617	80	26	0	112.112	410.834	9.7495	32.8667	23.1173
Nodalla	21.52	39.12	8	28.0785	3.41548	79	26	0	116.117	407.113	9.36031	32.1619	22.8016
Nodalla	19.98	42.59	1201	26.9799	5.11126	191	34	8	51.315	171.544	13.7642	32.765	19.0007
Nodalla	19.98	42.59	1201	26.9799	5.11126	191	34	8	51.315	171.544	13.7642	32.765	19.0007
Nodalla	19.59	37.19	19	28.4646	4.298	57	20	0	108.767	606.1	11.6226	34.5477	22.9251
Nodalla	18.44	30.16	270	27.4347	6.12278	26	20	0	181.574	1287.16	15.6998	33.4663	17.7665
Nodalla	20.55	58.15	20	27.5198	3.56299	75	14	1	61.1567	432.819	10.5405	32.4614	21.9209
Nodalla	19.59	37.19	19	28.4646	4.298	57	20	0	108.767	606.1	11.6226	34.5477	22.9251
Nodalla	19.26	36.78	859	25.3103	4.54494	77	19	1	75.5009	394.516	11.5883	30.3778	18.7895
Nodalla	16.45	-15.6667	7	27.4176	2.48844	215	82	0	152.971	138.643	6.973	29.8083	22.8353
Nodalla	16.45	-15.6667	7	27.4176	2.48844	215	82	0	152.971	138.643	6.973	29.8083	22.8353
Nodalla	15.94	48.79	781	27.9361	5.42455	73	17	0	81.0904	482.421	15.125	35.2168	20.0917
Nodalla	16.46	-15.69	7	27.4176	2.48844	215	82	0	152.971	138.643	6.973	29.8083	22.8353
Nodalla	13.15	45.3167	28	30.3664	2.96197	52	9	2	41.0273	641.814	7.98671	33.3743	25.3876
Nodalla	14.7667	49.3	168	28.4224	2.78978	34	7	0	64.7015	905.368	8.18	30.7825	22.6025
Nodalla	15.1833	43.5333	1052	25.6136	3.10049	134	30	4	69.0191	213.319	8.092	28.5847	20.4928
Nodalla	15.0667	43.8167	1725	21.578	2.96007	231	49	5	77.0844	109.998	8.05425	25.4095	17.3552
Nodalla	14.7667	49.3	168	28.4224	2.78978	34	7	0	64.7015	905.368	8.18	30.7825	22.6025
Nodalla	13.4667	44.15	1624	21.1068	2.78703	439	74	7	61.7101	56.1241	7.749	24.6385	16.8895
Nodalla	13.15	45.3167	28	30.3664	2.96197	52	9	2	41.0273	641.814	7.98671	33.3743	25.3876
Nodalla	13.4	22.13	863	25.8205	2.68633	467	177	0	154.338	63.9593	8.20325	29.869	21.6658
Nodalla	13.4	22.13	863	25.8205	2.68633	467	177	0	154.338	63.9593	8.20325	29.869	21.6658
Nodalla	13.21	30.78	487	27.7772	3.0819	294	110	0	154.903	108.726	9.5265	31.9655	22.439
Nodalla	12.86	30.22	535	27.6331	3.09347	353	119	0	145.615	90.068	9.61575	31.794	22.1782
Nodalla	13.15	45.3167	28	30.3664	2.96197	52	9	2	41.0273	641.814	7.98671	33.3743	25.3876
Nodalla	12	10	379	26.8754	3.03736	709	261	0	144.299	44.0554	9.12875	31.2353	22.1065
Nodalla	10.8167	30.1833	559	27.6323	1.79585	723	167	0	109.338	42.8475	5.382	30.9788	25.5968
Nodalla	9.08	7.4	485	26.3335	1.63754	1364	281	1	94.4246	21.522	4.969	29.356	24.387
Nodalla	9.03	79.81	8	28.2869	1.38818	992	276	6	105.309	30.4733	4.05455	30.2295	26.175
Nodalla	6.6	37.03	1200	22.781	1.03465	1254	159	30	45.5989	17.8672	3.2165	22.4055	19.189
Nodalla	6.6	37.03	1200	22.781	1.03465	1254	159	30	45.5989	17.8672	3.2165	22.4055	19.189
Nodalla	6.6	37.03	1200	22.781	1.03465	1254	159	30	45.5989	17.8672	3.2165	22.4055	19.189
Nodalla	6.86	7.4	378	25.5036	1.27253	1535	286	7	76.6626	17.9837	3.74375	27.605	23.8612
Nodalla	4.01	35.78	543	28.4162	0.717687	306	72	6	76.7558	97.5874	2.2415	29.8617	27.6203
Nodalla	4.01	35.78	543	28.4162	0.717687	306	72	6	76.7558	97.5874	2.2415	29.8617	27.6203
Nodalla	2.49	36.79	772	25.0251	0.80668	258	60	3	77.4336	102.384	2.55375	26.415	23.8612
Nodalla	3.4	35.2	680	27.3007	0.590569	318	67	8	61.5063	90.2799	2.0115	28.709	26.6975
Nodalla	2.98	35.53	589	28.9373	0.56368	277	58	9	62.734	105.753	1.7465	29.2935	27.547
Nodalla	2.98	35.53	589	28.9373	0.56368	277	58	9	62.734	105.753	1.7465	29.2935	27.547
Nodalla	-2.52	29.69	1705	19.2247	0.42576	1225	207	8	55.6128	16.3771	1.3355	20.062	18.7265
Nosybus	13.27	-16.66	20	26.6588	1.31591	954	351	0	150.765	29.7796	4.21201	28.4098	24.1978
Nosybus	7.37	12.29	1161	22.0219	1.12611	1579	295	1	88.2557	15.1691	3.0845	23.952	20.8675
Nosybus	7.48	4.54	275	25.8065	1.21536	1412	231	8	66.6029	19.7109	3.91	27.8318	23.9217
Nosybus	7.48	4.54	275	25.8065	1.21536	1412	231	8	66.6029	19.7109	3.91	27.8318	23.9217
Nosybus	7.9	-1.03	117	27.4096	1.34663	1181	197	4	68.7243	25.0449	4.087	29.578	25.491
Nosybus	8.18	0.69	630	24.9897	1.31534	1351	240	5	73.6178	19.9684	4.03375	26.9772	22.9435
Nosybus	8.18	0.69	630	24.9897	1.31534	1351	240	5	73.6178	19.9684	4.03375	26.9772	22.9435
Nosybus	9.5	4.97	179	27.2229	1.79387	1115	237	1	92.2137	27.126	5.093	30.2455	25.1525
Nosybus	5.3333	-4.1333	10	26.4074	1.21937	1709	483	19	88.4693	16.2017	3.58826	27.6887	24.1004
Nosybus	5.94	15.6	851	23.9972	1.20439	1423	265	3	80.6449	18.2128	3.41875	25.9167	22.498
Nosybus	3.6	28.35	720	24.8014	0.887025	1750	210	29	49.825	14.9021	2.4465	26.0788	23.6322
Nosybus	3.7333	29.7167	791	24.5988	0.962334	1428	205	23	54.6349	18.0385	2.73975	25.759	23.0193
Nosybus	-0.0117	10.2333	79	26.1052	1.0109	2282	438	5	72.9615	11.9081	3.03775	27.1742	24.1365
Nosybus	0.5167	25.2	425	24.772	0.534614	1727	219	65	31.316	14.7541	1.538	25.4802	23.9422
Nosybus	1.75	31.51	1069	23.0901	0.790146	1243	158	28	43.7481	19.646	2.29025	24.42	22.1297
Nosybus	1.8	28.9667	854	23.7619	0.462395	1677	189	59	31.1539	14.517	1.31025	24.345	23.0347
Nosybus	-0.7167	26.5667	544	24.0779	0.416173	1821	220	89	27.3469	13.5388	1.27575	24.6542	23.3785
Nosybus	-0.7	10.24	48	26.0343	1.20423	2089	413	4	73.7588	13.0445	3.614	27.25	23.636
Nosybus	-5.35	21.4167	512	24.7603	0.410291	1534	217	12	54.9271	16.5073	1.40575	25.3223	23.9165
Nosybus	-5.35	21.4167	512	24.7603	0.410291	1534	217	12	54.9271	16.5073	1.40575	25.3223	23.9165
Nosybus	-5.3	15.22	598	23.9225	1.49255	1452	269	1	74.9696	17.5089	4.67525	25.423	20.7477
Nosybus	-5.3	15.22	598	23.9225	1.49255	1452	269	1	74.9696	17.5089	4.67525	25.423	20.7477
Nosybus	-4.3833	15.9667	652	24.0193	1.05557	1574	257	3	65.5688	15.9349	3.442	25.0815	21.6395
Nosybus	-4.05	32.2	1177	22.9335	1.01902	827	145	0	86.2066	30.2993	3.498	25.0575	21.5595
Nosybus	-4.03	21.73	474	24.7581	0.404958	1694	232	23	47.8602	14.9811	1.37575	25.378	24.0023
Nosybus	-6.45	29.9167	925	23.9713	0.986848	1014	198	0	89.5058	24.6085	3.3305	24.953	21.6225
Nosybus	-6.4167	20.8	526	25.2208	0.554612	1404	197	6	61.0127	18.4008	1.84375	25.8347	23.991
Nosybus	-10.73	38.81	399	25.3404	1.83724	967	210	3	101.975	28.9152	5.798	27.961	22.163
Nosybus	-10.73	38.81	399	25.3404	1.83724	967	210	3	101.975	28.9152	5.798	27.961	22.163
Nosybus	-9.4667	27.1	952	22.979	1.44184	1073	202	0	91.5485	23.2796	4.61375	24.979	20.3652
Nosybus	-9.15	25.8167	693	24.5512	0.917996	1085	200	0	92.3716	23.8535	3.2755	25.881	22.6055
Nosybus	-11.86	34.59	476	24.6005	1.78766	1314	305	2	110.811	20.8259	5.74975	27.3652	21.6155
Nosybus	-11.86	34.59	476	24.6005	1.78766	1314	305	2	110.811	20.8259	5.74975	27.3652	21.6155
Nosybus	-11.6667	27.4667	1252	20.3898	2.10055	1150	245	0	109.427	20.4824	6.57825	23.5548	16.9765
Nosybus	-15.4167	28.2833	1255	20.3572	2.71703	818	210	0	118.053	29.4597	8.21125	24.098	15.8868
Nosybus	-18.64	35.81	5	25.2301	2.35839	1015	199	13	82.5235	27.2872	6.42075	27.6965	21.2757
Nosybus	-18.64	35.81	5	25.2301	2.35839	1015	199	13	82.5235	27.2872	6.42075	27.6965	21.2757
Nosybus	-18.64	35.81	5	25.2301	2.35839	1015	199	13	82.5235	27.2872	6.42075	27.6965	21.2757
Nosybus	-18.64	35.81	5	25.2301	2.35839	1015	199	13	82.5235	27.2872	6.42075	27.6965	21.2757
Nosybus	-18.2667	16.55	1109	22.6249	3.57516	479	121	0	115.184	54.9708	9.83125	26.331	16.4998
Nosybus	-18.2	31.55	1566	17.0925	2.88584	858	190	1	101.132	23.294	7.7725	19.9862	12.2137
Nosybus	-20.1333	28.7167	1353	18.6094	3.14774	606	135	1	103.593	36.0833	8.2025	21.8665	13.664
Nosybus	-19.72	28.79	1291	18.8944	3.30328	607	143	1	106.883	36.6997	8.80175	22.2768	13.475
Nosybus	-19.72	28.79	1291	18.8944	3.30328	607	143	1	106.883	36.6997	8.80175	22.2768	13.475
Nyrma	37.9	38.8	1120	13.4458	9.60769	589	91	1	69.5662	46.5115	26.2863	27.3953	1.109
Nyrma	38.56	41.05	1516	10.6834	10.2679	872	130	5	65.9006	28.2617	27.9967	24.6443	-3.3525
Nyrma	39.09	35.18	1199	9.90545	7.91192	394	54	7	46.011	51.1345	21.8407	20.147	-1.69375
Nyrma	39.09	35.18	1199	9.90545	7.91192	394	54	7	46.011	51.1345	21.8407	20.147	-1.69375
Nyrma	39.09	35.18	1199	9.90545	7.91192	394	54	7	46.011	51.1345	21.8407	20.147	-1.69375
Ormiscocerus	-30.071	-71.0007	740	13.5182	2.81945	88	27	0	115.479	199.969	7.6445	17.5972	9.95275
Podallea	27.03	32.26	551	21.1754	6.5312	5	1	0	36.3479	5712.85	17.326	28.5643	11.2382
Podallea	21.6	39.82	253	30.3158	4.4749	83	24	0	93.981	424.187	11.5872	35.2075	23.6203
Podallea	21.6	39.82	253	30.3158	4.4749	83	24	0	93.981	424.187	11.5872	35.2075	23.6203
Podallea	23	35	433	25.2795	5.23001	15	5	0	60.3023	2070.82	13.5228	31.0623	17.5395
Podallea	18.8	37.12	1024	23.9072	4.42558	108	23	2	59.6962	275.086	11.3175	29.7092	18.3918
Podallea	19.58	41.98	1896	20.6211	4.70483	255	40	11	47.7615	107.894	12.3713	27.513	15.1418
Podallea	13.1667	30.2167	558	27.4387	3.39974	299	108	0	152.599	106.135	10.416	31.7345	21.3185
Podallea	13.23	-5.93	283	27.718	2.7409	724	218	0	126.838	44.2994	8.62175	32.0728	23.451
Podallea	13.31	-14.21	45	27.358	2.52266	858	254	0	134.054	36.7751	8.05625	31.553	23.4967
Podallea	13.52	-14.76	28	27.9022	2.10957	744	225	0	136.739	42.2295	6.7115	31.4188	24.7073
Podallea	13.52	-14.76	28	27.9022	2.10957	744	225	0	136.739	42.2295	6.7115	31.4188	24.7073
Podallea	14.48	-14.52	46	27.7264	2.29294	610	190	0	138.389	51.6385	7.41	31.4995	24.0895
Podallea	14.5333	-16.9667	28	26.5406	1.61706	489	195	0	160.462	57.7986	4.7475	28.2635	23.516
Podallea	10.45	8.01	694	24.6229	1.73679	1198	307	0	108.781	23.3176	5.198	27.9345	22.7365
Podallea	10.45	8.01	694	24.6229	1.73679	1198	307	0	108.781	23.3176	5.198	27.9345	22.7365
Podallea	10.5	7.44	613	25.3558	1.69804	1185	295	0	108.035	24.0471	4.983	28.4958	23.5128
Podallea	10.5	7.44	613	25.3558	1.69804	1185	295	0	108.035	24.0471	4.983	28.4958	23.5128
Podallea	10.51	7.44	617	25.4407	1.73594	1145	292	0	109.828	25.0574	5.0115	28.6908	23.6793
Podallea	10.95	11.28	443	26.3165	2.68342	777	236	0	127.605	39.5779	8.316	30.752	22.436
Podallea	11.12	7.73	641	25.105	2.05269	998	283	0	117.585	28.8743	6.18425	28.8165	22.6322
Podallea	11.16	7.64	676	24.9545	2.06646	1006	282	0	116.867	28.4123	5.9285	28.5828	22.6542
Podallea	11.16	7.64	676	24.9545	2.06646	1006	282	0	116.867	28.4123	5.9285	28.5828	22.6542
Podallea	12.56	-16.26	10	26.2773	1.21177	1235	426	0	147.184	22.4324	3.74025	27.704	23.9638
Podallea	12.56	-16.26	10	26.2773	1.21177	1235	426	0	147.184	22.4324	3.74025	27.704	23.9638
Podallea	12.56	-16.26	10	26.2773	1.21177	1235	426	0	147.184	22.4324	3.74025	27.704	23.9638
Podallea	12.56	-16.26	10	26.2773	1.21177	1235	426	0	147.184	22.4324	3.74025	27.704	23.9638
Podallea	7.49	4.55	275	25.8065	1.21536	1412	231	8	66.6029	19.7109	3.91	27.8318	23.9217
Podallea	7.5	3.91	210	26.6684	1.36163	1315	195	7	65.1144	21.8827	4.14375	28.7757	24.632
Podallea	7.78	2.2	163	27.2726	1.56294	1105	177	6	71.1531	26.6959	4.56575	29.499	24.9333
Podallea	7.78	2.2	163	27.2726	1.56294	1105	177	6	71.1531	26.6959	4.56575	29.499	24.9333
Podallea	7.8	6.73	99	27.2408	1.57479	1175	221	2	82.7864	25.7172	4.6925	30.2178	25.5252
Podallea	7.8	6.73	99	27.2408	1.57479	1175	221	2	82.7864	25.7172	4.6925	30.2178	25.5252
Podallea	7.82	6.07	417	24.7801	1.49835	1232	232	7	75.1999	22.2149	4.4735	27.3687	22.8953
Podallea	7.9	3.78	237	26.5911	1.46195	1177	191	7	65.6182	24.5327	4.4795	28.875	24.3955
Podallea	8.12	4.24	336	26.0437	1.38317	1218	215	8	68.8498	23.2615	4.41	28.3325	23.9225
Podallea	8.18	5.88	271	26.102	1.58994	1168	223	5	80.7683	24.7622	4.71625	28.9223	24.206
Podallea	8.46	-11.78	172	26.1117	0.975326	2721	569	6	87.9399	10.1692	3.02075	27.6705	24.6497
Podallea	8.5	-11.6667	172	26.1117	0.975326	2721	569	6	87.9399	10.1692	3.02075	27.6705	24.6497
Podallea	8.75	8.99	172	27.6085	1.58726	1358	281	0	96.5636	22.5333	4.7655	30.6003	25.8347
Podallea	8.91	8.41	423	26.3629	1.54525	1494	321	1	97.6286	19.6305	4.85625	29.328	24.4718
Podallea	9.08	7.4	485	26.3335	1.63754	1364	281	1	94.4246	21.522	4.969	29.356	24.387
Podallea	9.08	8.68	652	24.8806	1.50166	1444	313	0	98.2586	19.2374	4.688	27.7787	23.0907
Podallea	9.15	40.5	1155	24.2392	1.85858	718	142	3	71.9127	37.6668	6.1	27.0448	20.9447
Podallea	9.15	40.5	1155	24.2392	1.85858	718	142	3	71.9127	37.6668	6.1	27.0448	20.9447
Podallea	9.15	40.5	1155	24.2392	1.85858	718	142	3	71.9127	37.6668	6.1	27.0448	20.9447
Podallea	9.15	40.5	1155	24.2392	1.85858	718	142	3	71.9127	37.6668	6.1	27.0448	20.9447
Podallea	9.15	40.5	1155	24.2392	1.85858	718	142	3	71.9127	37.6668	6.1	27.0448	20.9447
Podallea	9.18	35.04	1457	20.6657	1.33488	1435	268	5	92.0077	16.016	3.74975	22.983	19.2332
Podallea	9.23	29.93	397	27.4722	1.09113	750	178	0	106.008	39.111	3.31825	29.3333	26.015
Podallea	9.23	29.93	397	27.4722	1.09113	750	178	0	106.008	39.111	3.31825	29.3333	26.015
Podallea	9.24	5.31	147	27.1579	1.77088	1133	239	1	91.6955	26.5583	5.024	30.0905	25.0665
Podallea	9.26	31.03	403	27.7898	1.60173	734	166	0	104.971	42.1291	4.9545	30.9228	25.9683
Podallea	9.27	31.03	403	27.7898	1.60173	734	166	0	104.971	42.1291	4.9545	30.9228	25.9683
Podallea	9.27	31.03	403	27.7898	1.60173	734	166	0	104.971	42.1291	4.9545	30.9228	25.9683
Podallea	9.27	31.03	403	27.7898	1.60173	734	166	0	104.971	42.1291	4.9545	30.9228	25.9683
Podallea	9.27	31.03	403	27.7898	1.60173	734	166	0	104.971	42.1291	4.9545	30.9228	25.9683
Podallea	9.27	31.03	403	27.7898	1.60173	734	166	0	104.971	42.1291	4.9545	30.9228	25.9683
Podallea	9.32	13.39	213	27.9294	2.29712	998	243	0	105.968	32.3161	7.02925	32.2515	25.2222
Podallea	9.45	31.3333	400	27.8381	1.66399	755	169	0	103.675	41.3252	5.112	31.2005	26.0885
Podallea	9.76	31.95	396	27.9246	1.68758	832	198	0	107.621	37.625	5.1965	31.304	26.1075
Podallea	9.76	31.95	396	27.9246	1.68758	832	198	0	107.621	37.625	5.1965	31.304	26.1075
Podallea	9.76	8.38	864	23.7327	1.72132	1406	326	0	100.5	19.2905	5.2115	27.1225	21.911
Podallea	9.88	4.49	213	27.3813	1.99476	1055	220	1	97.4558	29.413	5.79475	31.0308	25.236
Podallea	9.9	8.86	1215	21.9581	1.73858	1227	293	0	104.453	20.6948	5.38975	25.3925	20.0028
Podallea	4.73	27.68	717	24.3516	0.897238	1545	223	10	63.0112	16.5924	2.7135	25.6353	22.9217
Podallea	5.5833	7.5833	98	26.4292	0.999729	2131	327	15	65.7571	13.1274	2.965	27.9745	25.0095
Podallea	5.81	0.07	24	27.3984	1.24528	975	188	16	64.1673	29.7029	3.64144	28.9604	25.3189
Podallea	6.32	8.11	58	27.5266	1.19451	1936	312	11	72.2708	15.2199	3.59125	29.4657	25.8745
Podallea	6.37	2.39	4	27.2388	1.24368	1181	268	13	76.2019	24.4315	3.67668	28.8536	25.177
Podallea	6.6	37.03	1200	22.781	1.03465	1254	159	30	45.5989	17.8672	3.2165	22.4055	19.189
Podallea	6.75	6.6667	29	27.1371	1.31475	1463	266	5	76.0971	20.0502	3.9615	29.3335	25.372
Podallea	7.3	18.2833	426	25.3162	1.31289	1265	263	0	91.1652	21.6419	4.2105	27.377	23.1665
Podallea	4.16	11.54	612	24.0794	0.844328	1602	288	17	65.6487	15.8452	2.61025	25.384	22.7738
Podallea	-0.61	30.65	1426	20.4066	0.247097	948	131	25	44.8039	22.5021	0.854752	21.332	20.4772
Podallea	-3.31	37.32	1306	19.9018	1.7508	1408	401	24	97.9834	15.3327	4.80475	21.5885	16.7838
Podallea	-3.01	38.38	589	24.1201	1.46746	914	184	17	76.8509	28.3203	4.38925	25.8848	21.4955
Podallea	-2.03	33.03	1170	22.4883	0.527592	1224	193	20	60.2625	19.0925	1.93	23.3692	21.4393
Podallea	-2.03	33.03	1170	22.4883	0.527592	1224	193	20	60.2625	19.0925	1.93	23.3692	21.4393
Podallea	-5.16	14.53	592	23.6665	1.61966	1305	246	0	80.9897	19.4239	4.9995	25.3482	20.3487
Podallea	-5.1	32.64	1166	23.3878	1.18949	1006	197	1	93.0319	25.6826	3.953	25.8368	21.8838
Podallea	-5.1	32.64	1166	23.3878	1.18949	1006	197	1	93.0319	25.6826	3.953	25.8368	21.8838
Podallea	-5	38.27	474	23.6064	1.74562	869	182	24	68.6335	29.8665	4.6145	25.954	21.3395
Podallea	-4.3833	15.9667	652	24.0193	1.05557	1574	257	3	65.5688	15.9349	3.442	25.0815	21.6395
Podallea	-4.3	39.22	193	24.8375	1.57262	970	183	23	57.0813	27.691	4.329	26.8603	22.5313
Podallea	-4.04	21.76	474	24.7581	0.404958	1694	232	23	47.8602	14.9811	1.37575	25.378	24.0023
Podallea	-6.83	37.66	560	24.3907	1.83077	899	179	9	75.5576	29.5998	5.03975	26.6103	21.5705
Podallea	-11.21	17.78	1126	21.2586	1.47275	1222	208	0	85.3529	18.5769	4.613	22.701	18.088
Podallea	-10.85	27.39	1217	20.5658	2.2534	1156	232	0	102.353	20.0603	6.839	23.1898	16.3507
Podallea	-10.85	14.38	1125	20.6178	1.43474	972	196	0	85.4149	22.5985	3.9875	21.9657	17.9783
Podallea	-10.8333	30.6667	1217	20.9248	1.88684	1305	291	0	112.666	18.2333	6.15775	23.7945	17.6367
Podallea	-10.8333	31.1667	1220	20.9582	1.93824	1228	282	0	114.317	19.4281	6.30375	23.8577	17.554
Podallea	-10.8333	30.6667	1217	20.9248	1.88684	1305	291	0	112.666	18.2333	6.15775	23.7945	17.6367
Podallea	-10.5	31.8333	1241	21.029	1.96474	1167	264	0	114.377	20.5193	6.36475	23.946	17.5812
Podallea	-9.69	23.32	942	22.6508	1.16492	1347	247	0	86.2915	17.7893	3.63975	23.9622	20.3225
Podallea	-9.6667	22.8667	923	22.8808	1.19327	1330	242	0	85.1456	18.2727	3.6985	24.3027	20.6042
Podallea	-9.01	22.64	911	23.076	0.805656	1391	240	1	80.0945	17.4513	2.691	24.2747	21.5837
Podallea	-13.32	48.26	69	25.8763	1.35144	2101	500	32	95.164	13.1214	3.99574	27.5681	23.5723
Podallea	-12.8333	45.1833	129	25.3886	1.23646	1362	316	19	85.0788	19.6241	3.293	26.728	23.435
Podallea	-12.8	45.2	129	25.3886	1.23646	1362	316	19	85.0788	19.6241	3.293	26.728	23.435
Podallea	-12.78	45.23	129	25.3886	1.23646	1362	316	19	85.0788	19.6241	3.293	26.728	23.435
Podallea	-12.78	45.23	129	25.3886	1.23646	1362	316	19	85.0788	19.6241	3.293	26.728	23.435
Podallea	-12.78	45.23	129	25.3886	1.23646	1362	316	19	85.0788	19.6241	3.293	26.728	23.435
Podallea	-12.58	13.41	49	24.9884	2.38818	366	142	0	133.041	76.4664	6.84943	27.9867	21.1373
Podallea	-11.69	27.5	1252	20.3898	2.10055	1150	245	0	109.427	20.4824	6.57825	23.5548	16.9765
Podallea	-11.68	27.5	1252	20.3898	2.10055	1150	245	0	109.427	20.4824	6.57825	23.5548	16.9765
Podallea	-16.22	46.94	193	25.8174	1.36644	1452	426	1	125.552	19.1124	4.26675	27.7512	23.4845
Podallea	-15.96	35.59	1568	16.8614	2.19269	1627	306	24	86.0383	11.8093	6.05225	19.2138	13.1615
Podallea	-15.83	46.32	32	26.4511	1.30613	1636	411	22	97.487	17.0005	3.50319	27.8127	24.3095
Podallea	-15.19	13.76	1448	19.4939	2.04762	779	199	0	102.959	27.8768	5.93825	21.716	15.7778
Podallea	-14.92	13.53	1725	18.4651	1.71362	863	206	0	97.1551	23.7708	5.33525	20.5142	15.179
Podallea	-19.27	17.38	1252	21.5736	3.57244	503	128	0	111.661	49.9269	9.44725	25.1133	15.666
Podallea	-19.02	29.15	1210	19.5931	3.29303	652	154	0	110.73	35.6599	9.271	23.2502	13.9792
Podallea	-19.02	29.15	1210	19.5931	3.29303	652	154	0	110.73	35.6599	9.271	23.2502	13.9792
Podallea	-19.02	29.15	1210	19.5931	3.29303	652	154	0	110.73	35.6599	9.271	23.2502	13.9792
Podallea	-19	17	1147	22.1036	3.66444	472	117	0	111.128	54.9433	9.91575	25.9333	16.0175
Podallea	-18.82	34.5	37	25.4733	2.82438	1008	206	10	90.2494	27.7426	7.40175	27.9645	20.5627
Podallea	-18.82	34.5	37	25.4733	2.82438	1008	206	10	90.2494	27.7426	7.40175	27.9645	20.5627
Podallea	-18.77	46.87	1329	18.7833	2.13017	1524	369	6	106.126	13.8237	5.8495	21.0672	15.2177
Podallea	-18.54	32.13	1367	17.8194	2.9642	800	176	4	101.38	26.4381	7.82675	21.1505	13.3237
Podallea	-18.53	32.12	1367	17.8194	2.9642	800	176	4	101.38	26.4381	7.82675	21.1505	13.3237
Podallea	-18.44	44.74	463	23.7542	1.75431	1384	354	2	111.767	18.644	4.68	25.8032	21.1232
Podallea	-18.4167	47.0833	1247	19.3891	2.24906	1481	367	5	109.098	14.5478	5.98325	21.5452	15.562
Podallea	-18.19	31.55	1566	17.0925	2.88584	858	190	1	101.132	23.294	7.7725	19.9862	12.2137
Podallea	-18	19	1151	22.7093	3.40167	559	149	0	112.066	47.1212	9.46975	26.3407	16.871
Podallea	-17.9333	19.9167	1090	23.1102	3.48685	549	149	0	113.741	49.434	10.0893	27.1392	17.05
Podallea	-17.93	25.85	929	22.6758	3.50839	636	163	0	117.944	42.5959	10.3517	27.091	16.7393
Podallea	-17.9167	25.85	929	22.6758	3.50839	636	163	0	117.944	42.5959	10.3517	27.091	16.7393
Podallea	-17.85	25.8167	970	22.7101	3.42927	632	164	0	117.855	42.7638	10.0693	27.0268	16.9575
Podallea	-17.6167	31.7333	1273	18.8583	2.92653	862	220	1	113.881	25.4608	7.8665	21.9473	14.0808
Podallea	-17.3833	16.3833	1126	22.5571	3.40262	574	135	0	110.996	45.0806	9.3145	25.8762	16.5618
Podallea	-21.37	32.18	278	23.3981	3.19752	542	111	3	92.3929	49.6568	8.5965	26.914	18.3175
Podallea	-20.4167	17.25	1620	19.3309	3.63769	459	114	0	109.39	49.8704	9.512	22.8905	13.3785
Podallea	-20.3167	17.3667	1547	19.6788	3.72877	457	116	0	110.717	51.0148	9.742	23.3137	13.5717
Podallea	-20.3	17.3	1528	19.8278	3.70443	456	115	0	110.514	51.4024	9.65	23.4395	13.7895
Podallea	-20.15	28.59	1312	19.1437	3.12067	584	133	1	103.606	38.1785	8.13075	22.2962	14.1655
Podallea	-19.7167	17.3333	1438	20.3214	3.57453	491	128	0	114.434	48.5519	9.404	23.839	14.435
Podallea	-24.59	31.55	380	21.8693	3.09813	626	112	8	78.5962	39.9892	8.4085	25.0333	16.6248
Podallea	-24.59	31.55	380	21.8693	3.09813	626	112	8	78.5962	39.9892	8.4085	25.0333	16.6248
Podallea	-24.46	30.06	854	20.419	3.83019	649	119	7	82.3627	37.5982	10.248	24.4013	14.1532
Podallea	-24.39	28.42	1511	17.061	3.94969	662	124	4	84.7483	32.1057	10.3615	21.254	10.8925
Podallea	-24.39	28.42	1511	17.061	3.94969	662	124	4	84.7483	32.1057	10.3615	21.254	10.8925
Podallea	-24.31	29.27	1347	17.7116	3.63042	637	117	5	83.2309	34.0302	9.72475	21.6772	11.9525
Podallea	-24.25	31.46	390	21.9962	3.01109	594	110	7	80.2297	43.1082	8.30475	25.6063	17.3015
Podallea	-24.23	31.46	390	21.9962	3.01109	594	110	7	80.2297	43.1082	8.30475	25.6063	17.3015
Podallea	-24.23	45.31	408	23.2325	3.14535	703	163	6	101.576	37.7536	8.1635	26.5408	18.3773
Podallea	-24.17	28.51	1489	17.1539	3.8611	653	122	5	84.5147	32.7309	10.1787	21.3732	11.1945
Podallea	-24.17	28.51	1489	17.1539	3.8611	653	122	5	84.5147	32.7309	10.1787	21.3732	11.1945
Podallea	-24.17	30.4	843	20.2344	3.41193	785	145	10	78.5891	30.3312	9.0295	23.81	14.7805
Podallea	-24.05	31.73	242	23.151	3.17029	531	99	5	80.9034	49.7585	8.5535	26.4217	17.8682
Podallea	-24	28.25	1328	17.9551	4.22049	620	119	5	84.8612	36.1996	11.034	22.4438	11.4097
Podallea	-24	28.25	1328	17.9551	4.22049	620	119	5	84.8612	36.1996	11.034	22.4438	11.4097
Podallea	-23.99	31.55	277	22.8885	3.28057	498	90	5	79.7322	53.133	8.8805	26.4603	17.5798
Podallea	-23.99	31.55	277	22.8885	3.28057	498	90	5	79.7322	53.133	8.8805	26.4603	17.5798
Podallea	-23.9	29.45	1293	17.8914	3.66678	620	111	5	81.2989	35.394	9.934	21.9443	12.0103
Podallea	-23.8833	29.5333	1316	17.7782	3.47533	708	125	8	79.7471	29.6554	9.42725	20.996	11.5688
Podallea	-23.7333	46	897	21.7349	2.69977	865	206	9	104.537	28.6835	7.12	24.8113	17.6912
Podallea	-23.7167	30.6667	440	22.0064	3.5052	511	97	3	83.3471	50.9026	9.4015	26.0112	16.6098
Podallea	-23.59	30.1	795	20.4473	3.14752	780	155	11	79.3396	30.2923	8.7435	23.628	14.8845
Podallea	-23.58	27.45	894	21.0875	4.79685	453	86	2	85.6195	56.9873	12.3745	25.8153	13.4408
Podallea	-23.58	27.45	894	21.0875	4.79685	453	86	2	85.6195	56.9873	12.3745	25.8153	13.4408
Podallea	-23.53	28.2	961	20.533	4.20612	494	96	3	88.6417	50.3507	11.1005	24.8732	13.7727
Podallea	-23.45	24.49	1037	22.3442	4.28669	342	72	1	86.7438	77.9496	11.204	26.6588	15.4548
Podallea	-23.45	24.49	1037	22.3442	4.28669	342	72	1	86.7438	77.9496	11.204	26.6588	15.4548
Podallea	-23.4	30.39	579	21.4976	3.24772	692	149	8	84.9334	36.685	8.877	25.386	16.509
Podallea	-23.07	31.26	335	22.9671	3.6899	487	98	4	82.846	55.5934	10.1108	27.074	16.9632
Podallea	-22.7	31.02	423	22.8069	3.18987	557	115	3	86.8964	47.6881	8.56975	26.5623	17.9925
Podallea	-22.58	29.57	702	21.2786	3.64257	416	87	2	89.2671	60.4489	9.673	25.1467	15.4738
Podallea	-22.58	29.57	702	21.2786	3.64257	416	87	2	89.2671	60.4489	9.673	25.1467	15.4738
Podallea	-22.58	29.56	702	21.2786	3.64257	416	87	2	89.2671	60.4489	9.673	25.1467	15.4738
Podallea	-22.52	29.14	796	20.864	3.8997	390	80	0	88.739	63.7436	10.2658	24.86	14.5942
Podallea	-22.52	29.14	796	20.864	3.8997	390	80	0	88.739	63.7436	10.2658	24.86	14.5942
Podallea	-22.43	31.02	302	23.9461	3.34962	459	95	3	92.0801	60.573	8.77825	27.803	19.0247
Podallea	-22.41	31.02	302	23.9461	3.34962	459	95	3	92.0801	60.573	8.77825	27.803	19.0247
Podallea	-22.4	26.71	1093	19.6702	4.40235	419	81	1	91.9864	57.105	11.534	23.927	12.393
Podallea	-22.26	31.12	343	23.8301	3.29174	467	98	2	93.2513	58.6403	8.61775	27.385	18.7673
Podallea	-27.11	32.04	272	21.4929	2.94185	661	113	11	63.8039	38.2443	8.0295	25.2795	17.25
Podallea	-27.03	32.26	77	22.4329	3.09397	611	105	10	63.5313	43.572	8.54075	26.6225	18.0818
Podallea	-26.22	27.87	1646	15.7455	4.34461	701	126	4	77.2911	29.3409	11.847	20.568	8.721
Podallea	-25.75	28.23	1375	17.8962	3.8988	695	129	3	80.5316	31.8047	10.5905	22.1042	11.5138
Podallea	-25.48	28.2	1125	19.2677	4.15183	598	107	5	80.6441	39.5263	11.1077	23.6367	12.529
Podallea	-25.48	31.03	713	20.5344	3.33118	767	135	10	75.3211	31.7575	9.139	24.358	15.219
Podallea	-25.48	28.2	1125	19.2677	4.15183	598	107	5	80.6441	39.5263	11.1077	23.6367	12.529
Podallea	-25.47	27.28	1068	19.6786	4.66274	627	111	6	77.925	39.2149	12.3607	24.5877	12.227
Podallea	-25.45	28.12	1128	19.3771	4.21906	599	108	5	80.0562	39.7821	11.2948	23.8295	12.5347
Podallea	-25.45	28.12	1128	19.3771	4.21906	599	108	5	80.0562	39.7821	11.2948	23.8295	12.5347
Podallea	-25.44	28	1103	19.4476	4.36358	597	107	5	79.5405	40.3128	11.6107	24.0667	12.456
Podallea	-25.44	28	1103	19.4476	4.36358	597	107	5	79.5405	40.3128	11.6107	24.0667	12.456
Podallea	-25.41	28.18	1125	19.2677	4.15183	598	107	5	80.6441	39.5263	11.1077	23.6367	12.529
Podallea	-25.4	28.2	1125	19.2677	4.15183	598	107	5	80.6441	39.5263	11.1077	23.6367	12.529
Podallea	-25.4	27.12	1096	19.4162	4.57045	646	116	6	79.5918	37.534	12.099	24.247	12.148
Podallea	-25.3	28	1038	19.7335	4.5787	585	106	5	81.1302	41.8124	12.0835	24.4603	12.3767
Podallea	-25.24	28.06	1043	19.6657	4.45644	576	105	5	81.7856	42.1467	11.806	24.2765	12.4705
Podallea	-25.24	28.06	1043	19.6657	4.45644	576	105	5	81.7856	42.1467	11.806	24.2765	12.4705
Podallea	-25.24	28.06	1043	19.6657	4.45644	576	105	5	81.7856	42.1467	11.806	24.2765	12.4705
Podallea	-25.18	46.09	154	23.2479	2.93538	569	89	17	55.7239	46.2781	7.66295	26.3323	18.6693
Podallea	-25	46.32	222	23.2421	3.00747	579	94	16	60.4327	46.2867	7.805	26.8	18.995
Podallea	-25	46.32	222	23.2421	3.00747	579	94	16	60.4327	46.2867	7.805	26.8	18.995
Podallea	-28.7	30.8333	748	18.7946	3.35819	775	125	12	64.5058	28.8652	9.224	22.3705	13.1465
Podallea	-27.62	32.03	238	21.3729	2.85319	725	114	15	57.3964	33.9717	7.823	24.6295	16.8065
Protobiella	-39.23	175.4	919	8.83115	3.87713	1800	197	116	16.0115	7.72125	10.5658	13.8982	3.3325
Protobiella	-41.86	171.95	215	10.8619	3.64912	2357	239	132	16.1466	6.66737	10.061	15.715	5.654
Protobiella	-41.37	174.87	236	12.1853	3.14717	1419	166	70	22.6856	11.3016	8.5703	16.037	7.46667
Protobiella	-41.37	174.87	236	12.1853	3.14717	1419	166	70	22.6856	11.3016	8.5703	16.037	7.46667
Protobiella	-40.85	172.81	401	11.2731	3.52841	2050	221	109	17.5341	7.73354	9.697	15.8538	6.15675
Protobiella	-40.83	172.89	127	12.5672	3.25104	1639	184	80	22.0774	10.3062	8.94898	16.8918	7.94286
Protobiella	-40.83	172.89	127	12.5672	3.25104	1639	184	80	22.0774	10.3062	8.94898	16.8918	7.94286
Protobiella	-45.74	170.57	212	10.0397	3.19361	847	88	57	13.6934	16.6241	8.73268	14.0806	5.3479
Protobiella	-45.74	170.57	212	10.0397	3.19361	847	88	57	13.6934	16.6241	8.73268	14.0806	5.3479
Protobiella	-45.74	170.57	212	10.0397	3.19361	847	88	57	13.6934	16.6241	8.73268	14.0806	5.3479
Protobiella	-45.01	168.67	771	7.76747	4.32471	1602	181	80	21.7932	8.33817	11.8523	13.3577	1.5055
Quasispermophorella	-29.96	146.86	120	20.2613	6.22144	377	53	20	31.2512	74.9774	16.883	28.2665	11.3835
Quasispermophorella	-29.96	146.86	120	20.2613	6.22144	377	53	20	31.2512	74.9774	16.883	28.2665	11.3835
Quasispermophorella	-32.63	115.87	53	18.0912	4.48356	970	196	13	81.7797	25.3155	11.737	24.556	12.819
Quasispermophorella	-31.95	115.86	26	18.6266	4.32264	757	156	7	85.0301	33.0201	11.5605	24.9963	13.4358
Quasispermophorella	-30.33	115.23	131	19.4408	4.67372	557	111	8	82.013	46.9197	12.4688	26.1343	13.6655
Quasispermophorella	-33.98	115.76	158	15.7961	3.66728	892	175	15	77.7949	23.8386	9.80475	21.264	11.4593
Quasispermophorella	-33.95	115.06	106	16.6799	3.45284	1102	218	14	83.2292	19.7008	9.225	21.7103	12.4853
Speleoberotha	-3.84467	-40.9097	781	22.0856	0.767701	1357	327	6	106.413	17.023	1.9045	23.1003	21.1957
Speleoberotha	-7.8675	-38.1203	595	22.8555	1.7322	810	172	11	81.5181	30.4713	4.7155	24.6817	19.9662
Speleoberotha	-20.4458	-45.4422	922	19.7228	2.24983	1457	288	18	80.3249	15.2342	6.3115	22.1963	15.8848
Speleoberotha	-20.3097	-45.8464	707	20.6138	2.47739	1429	283	15	79.6612	16.3013	6.90375	23.2945	16.3908
Spermophorella	-12.48	132.42	8	27.423	1.90943	1601	399	0	112.285	18.7394	5.88582	30.0018	24.116
Spermophorella	-11.92	143.48	18	26.6417	1.53796	1692	363	7	101.288	16.6667	4.1	28.2	24.1
Spermophorella	-16.55	126.13	500	25.3453	3.55946	859	228	3	113.397	34.509	9.92475	29.6432	19.7185
Spermophorella	-16.4	125.57	419	25.4352	3.24545	963	253	3	115.989	30.8681	9.25425	29.726	20.4718
Spermophorella	-16.4	125.57	419	25.4352	3.24545	963	253	3	115.989	30.8681	9.25425	29.726	20.4718
Spermophorella	-16.15	127.12	336	26.6557	3.61489	819	214	0	116.199	37.8086	10.2633	30.9653	20.702
Spermophorella	-15.53	130.31	19	27.8937	3.19772	892	216	0	113.801	35.6928	9.1285	31.838	22.7095
Spermophorella	-15.49	128.12	24	28.8282	2.93392	769	194	0	115.019	42.5682	8.52088	32.7349	24.2141
Spermophorella	-15.48	128.15	24	28.8282	2.93392	769	194	0	115.019	42.5682	8.52088	32.7349	24.2141
Spermophorella	-14.39	126.57	91	27.3871	2.57544	1210	299	1	114.717	25.2969	7.5825	30.6092	23.0268
Spermophorella	-14.11	132.15	154	27.6985	2.53386	1034	266	1	113.758	29.5382	7.23175	30.5425	23.3107
Spermophorella	-14.11	130.08	34	27.2271	2.31882	1443	373	1	115.781	20.7848	6.652	29.9925	23.3405
Spermophorella	-18.55	123.14	224	26.8983	3.84854	599	191	1	128.443	51.6757	10.4303	30.9538	20.5235
Spermophorella	-18.04	125.43	157	27.9983	3.96649	607	173	1	122.713	53.0049	10.9988	32.174	21.1752
Spermophorella	-18	126.583	321	27.7168	3.78893	558	153	2	115.126	57.0627	10.545	31.841	21.296
Spermophorella	-18	126.583	321	27.7168	3.78893	558	153	2	115.126	57.0627	10.545	31.841	21.296
Spermophorella	-17.35	125.92	364	26.94	3.57086	687	198	1	122.565	45.0593	10.0227	30.9557	20.933
Spermophorella	-17.35	125.92	364	26.94	3.57086	687	198	1	122.565	45.0593	10.0227	30.9557	20.933
Spermophorella	-17.35	125.92	364	26.94	3.57086	687	198	1	122.565	45.0593	10.0227	30.9557	20.933
Spermophorella	-17.25	124.59	94	27.3267	3.30587	855	247	2	126.329	36.5336	9.294	31.2362	21.9422
Spermophorella	-17.15	125.15	274	27.1036	3.18836	923	269	1	125.587	33.474	9.08375	30.8965	21.8127
Spermophorella	-17.15	125.15	274	27.1036	3.18836	923	269	1	125.587	33.474	9.08375	30.8965	21.8127
Spermophorella	-17.15	125.15	274	27.1036	3.18836	923	269	1	125.587	33.474	9.08375	30.8965	21.8127
Spermophorella	-17.05	128.12	362	26.9549	3.83245	723	187	1	111.91	43.1798	10.5795	31.219	20.6395
Spermophorella	-17.05	128.12	362	26.9549	3.83245	723	187	1	111.91	43.1798	10.5795	31.219	20.6395
Spermophorella	-21.4	139.33	305	24.4151	5.4527	374	89	5	91.3495	81.768	14.4942	30.5812	16.087
Spermophorella	-24.32	118.49	433	24.4909	6.46216	272	70	3	76.7221	121.546	17.9425	33.0605	15.118
Spermophorella	-23.13	150.74	47	22.2615	3.60555	1030	174	25	60.1276	25.66	9.81597	26.4298	16.6139
Spermophorella	-23.11	150.74	47	22.2615	3.60555	1030	174	25	60.1276	25.66	9.81597	26.4298	16.6139
Spermophorella	-26.78	152.86	180	19.4835	3.77051	1615	258	47	48.3815	14.8825	10.304	24.0352	13.7312
Spermophorella	-26.78	152.86	180	19.4835	3.77051	1615	258	47	48.3815	14.8825	10.304	24.0352	13.7312
Spermophorella	-25.37	151.12	194	20.7446	4.63111	675	99	26	45.7806	38.8874	12.6848	26.249	13.5642
Spermophorella	-25.27	133.78	382	21.6578	6.47802	225	33	10	37.6511	133.539	17.7248	30.0462	12.3215
Spermophorella	-25.06	148.24	599	18.2864	5.08001	648	100	25	51.1799	38.3607	13.8298	24.8577	11.028
Spermophorella	-27.47	153.03	16	20.3867	3.92746	1273	195	37	47.2755	19.9535	10.6608	25.4008	14.74
Spermophorella	-31.48	139.11	182	18.9132	5.99097	312	38	19	20.9513	86.0096	16.1952	26.835	10.6397
Spermophorella	-31.07	123.15	337	18.1176	5.08076	247	30	15	23.4139	101.121	13.9447	24.977	11.0323
Spermophorella	-30.95	121.17	382	18.1851	5.5525	280	34	12	24.9874	92.2045	15.1365	25.8172	10.6807
Spermophorella	-33.7	150.1	914	12.1144	4.60656	943	117	55	22.5126	19.334	12.633	18.232	5.599
Spermophorella	-33.67	151	58	17.4358	4.28851	924	112	43	30.2006	24.8144	11.771	22.9285	11.1575
Spermophorella	-33.67	151	58	17.4358	4.28851	924	112	43	30.2006	24.8144	11.771	22.9285	11.1575
Spermophorella	-33.67	151	58	17.4358	4.28851	924	112	43	30.2006	24.8144	11.771	22.9285	11.1575
Spermophorella	-33.6	151.33	97	17.3488	3.67825	1255	147	61	28.3833	17.3691	10.1205	21.7982	11.6777
Spermophorella	-36.91	144.7	257	13.8831	4.8046	618	68	32	24.9345	33.9401	13.3785	20.975	7.5965
Spiroberotha	10.29	-67.63	547	24.103	0.625435	1020	140	16	57.779	24.6574	2.08475	25.1505	23.0658
Spiroberotha	10.43	-85.09	158	26.5203	0.738307	1971	366	8	83.5983	14.18	2.34075	27.9487	25.608
Spiroberotha	10.5	-66.92	1117	20.1572	0.822967	1025	146	19	52.7052	20.5641	2.456	21.0783	18.6222
Spiroberotha	10.64	-63.26	299	25.006	0.711027	1238	170	33	48.073	20.7811	1.95725	25.727	23.7698
Spiroberotha	10.7	-63.11	129	26.2016	0.722837	1160	165	29	48.6288	23.2799	2.02243	27.0047	24.9822
Spiroberotha	10.84	-85.71	144	26.4686	0.730165	1658	340	1	94.266	16.8225	2.19739	27.8918	25.6944
Spiroberotha	10.94	-85.69	144	26.4686	0.730165	1658	340	1	94.266	16.8225	2.19739	27.8918	25.6944
Spiroberotha	11.3333	-74.0333	415	25.7027	0.584682	1073	227	8	76.6593	24.6961	1.69792	26.499	24.801
Spiroberotha	8.5667	-67.5833	71	27.59	1.02846	1339	245	2	86.7251	22.152	3.37175	29.6615	26.2897
Spiroberotha	8.74	-82.95	889	22.1475	0.704654	3023	517	46	60.635	7.71924	2.08225	23.3353	21.253
Spiroberotha	9.38	-68.33	113	26.9554	0.686359	1314	223	6	77.2572	21.5293	2.19975	28.2895	26.0898
Spiroberotha	9.39	-84.14	108	25.9888	0.78381	3065	483	30	63.5456	8.95247	2.44458	27.4393	24.9947
Spiroberotha	9.7	-84.4	637	23.3039	0.666276	2636	459	18	73.714	9.32644	2.04275	24.5845	22.5417
Spiroberotha	9.7167	-74.7667	27	28.0344	0.545954	1522	249	10	64.7939	18.976	1.651	28.8815	27.2305
Stenobiella	-12.45	131	19	27.4265	1.65106	1772	467	1	110.145	16.5309	5.02681	29.2927	24.2659
Stenobiella	-20.78	115.4	24	25.6927	3.81276	303	61	1	85.4947	99.67	10.2868	30.2	19.9132
Stenobiella	-20.34	134.16	340	25.4695	5.25286	292	81	1	105.333	107.281	14.24	31.326	17.086
Stenobiella	-20.34	134.16	340	25.4695	5.25286	292	81	1	105.333	107.281	14.24	31.326	17.086
Stenobiella	-20.34	134.16	340	25.4695	5.25286	292	81	1	105.333	107.281	14.24	31.326	17.086
Stenobiella	-19.59	136.37	243	25.4784	4.99472	381	87	3	96.2339	81.1817	13.4498	30.9303	17.4805
Stenobiella	-19.59	136.37	243	25.4784	4.99472	381	87	3	96.2339	81.1817	13.4498	30.9303	17.4805
Stenobiella	-19.44	134.21	325	25.9738	4.86804	381	106	1	109.878	81.8517	13.0332	31.1855	18.1523
Stenobiella	-26.32	146.12	305	21.2132	6.04523	452	69	18	43.7414	63.5349	16.415	28.7178	12.3027
Stenobiella	-25.15	153.117	49	21.6714	3.37708	1396	200	40	39.5739	18.2508	9.29687	25.4781	16.1812
Stenobiella	-27.53	152.98	44	19.9537	4.06655	1080	159	32	46.8409	23.1813	11.0914	25.0358	13.9443
Stenobiella	-27.53	152.98	44	19.9537	4.06655	1080	159	32	46.8409	23.1813	11.0914	25.0358	13.9443
Stenobiella	-27.49	114.41	158	20.8522	4.98702	335	66	3	78.5342	84.5119	13.7833	28.3115	14.5282
Stenobiella	-27.47	153.03	16	20.3867	3.92746	1273	195	37	47.2755	19.9535	10.6608	25.4008	14.74
Stenobiella	-31.9833	143.017	74	19.3532	6.02413	245	27	17	17.18	111.317	16.4153	27.2728	10.8575
Stenobiella	-33.67	151	58	17.4358	4.28851	924	112	43	30.2006	24.8144	11.771	22.9285	11.1575
Stenobiella	-33.67	151	58	17.4358	4.28851	924	112	43	30.2006	24.8144	11.771	22.9285	11.1575
Stenobiella	-36.49	141.79	156	14.6477	4.63756	423	48	20	30.9682	50.2618	12.687	21.2607	8.57375
Tanzanberotha	0.1667	37.9167	1661	18.41	0.845129	1998	486	20	102.812	10.1652	2.71225	20.31	17.5977
Tanzanberotha	-8	38	225	25.6908	1.56509	1128	232	7	85.1751	24.1662	4.3025	27.2595	22.957
Trichoberotha	-13.82	131.83	201	27.2484	2.32503	1287	304	1	111.455	23.1569	6.6135	29.803	23.1895
Trichoberotha	-13.51	131.36	132	27.1451	2.25592	1267	298	1	111.891	23.424	6.477	29.6782	23.2013
Trichoberotha	-13.51	131.36	132	27.1451	2.25592	1267	298	1	111.891	23.424	6.477	29.6782	23.2013
Trichoberotha	-13.17	132.5	82	27.8201	2.05918	1355	297	3	106.568	22.3454	6.021	30.278	24.257
Trichoberotha	-12.77	131.51	22	27.3332	1.93435	1420	330	1	106.489	20.8496	5.79425	29.6065	23.8123
Trichoberotha	-12.45	130.83	16	27.4872	1.55604	1725	430	1	107.917	16.9649	4.75085	29.2644	24.5136
Trichoberotha	-12.45	130.84	19	27.4265	1.65106	1772	467	1	110.145	16.5309	5.02681	29.2927	24.2659
Trichoberotha	-12.43	132.54	34	27.5985	1.78381	1606	409	0	114.236	18.6681	5.51225	29.981	24.4688
Trichoberotha	-16.4	131	111	27.3937	3.9356	744	188	1	112.182	42.3945	10.9013	31.5415	20.6402
Trichoberotha	-16.4	131	111	27.3937	3.9356	744	188	1	112.182	42.3945	10.9013	31.5415	20.6402
Trichoberotha	-16.4	131	111	27.3937	3.9356	744	188	1	112.182	42.3945	10.9013	31.5415	20.6402
Trichoberotha	-16.35	133.24	251	26.2697	3.80305	746	213	0	119.779	41.0104	10.4363	30.5938	20.1575
Trichoberotha	-16.24	131.02	121	27.3523	3.79297	745	191	0	112.817	42.1117	10.5372	31.3732	20.836
Trichoberotha	-15.58	133.22	185	26.7793	3.56429	860	203	0	113.765	35.8355	9.923	30.8185	20.8955
Trichoberotha	-15.53	130.31	19	27.8937	3.19772	892	216	0	113.801	35.6928	9.1285	31.838	22.7095
Trichoberotha	-15.48	128.15	24	28.8282	2.93392	769	194	0	115.019	42.5682	8.52088	32.7349	24.2141
Trichoberotha	-15.36	131.27	223	27.1591	3.1147	892	224	1	117.669	34.3459	8.707	30.6365	21.9295
Trichoberotha	-15.21	130.17	212	26.7408	2.8897	996	245	0	112.31	30.4051	8.11025	30.2835	22.1733
Trichoberotha	-15.05	133.07	158	26.9033	3.37144	858	205	0	114.313	35.8415	9.43975	30.752	21.3123
Trichoberotha	-15.02	126.4	371	25.8954	3.03737	1187	278	1	109.039	25.0162	8.74325	29.6943	20.951
Trichoberotha	-14.49	126.49	173	26.8756	2.58337	1227	307	1	114.698	24.5301	7.6225	30.0985	22.476
Trichoberotha	-14.32	132.42	225	27.3785	2.73209	1049	253	1	114.083	29.0796	7.7815	30.5045	22.723
Trichoberotha	-14.13	130.55	98	27.4781	2.20551	1317	328	1	114.98	22.8284	6.3185	30.065	23.7465
Trichoberotha	-18.49	123.17	141	27.6157	3.63844	603	194	1	129.779	52.109	10.0682	31.4217	21.3535
Trichoberotha	-18.22	122.53	71	27.3074	3.39409	636	197	1	131.086	48.8742	9.29325	31.084	21.7908
Trichoberotha	-17.37	133.4	221	26.627	4.28408	574	159	1	109.439	54.507	11.6788	31.287	19.6082
Trichoberotha	-17.25	129.34	275	27.2663	3.99398	678	201	0	117.169	46.1397	10.797	31.2827	20.4858
Trichoberotha	-17.15	125.15	274	27.1036	3.18836	923	269	1	125.587	33.474	9.08375	30.8965	21.8127
Trichoma	-18.07	145.69	312	22.5318	3.00237	2615	483	74	70.5802	9.91281	8.23875	25.922	17.6833
Trichoma	-23.52	148.16	208	22.4812	4.62416	628	99	22	55.3238	44.4478	12.5953	27.9132	15.318
Trichoma	-26.74	133.55	345	21.2571	6.40652	205	36	7	46.7724	144.332	17.4753	29.588	12.1128
Trichoma	-26.41	147.11	431	19.9258	5.91925	518	80	22	44.198	53.015	16.1053	27.4618	11.3565
Trichoma	-26.4	146.24	307	20.8884	6.06376	457	70	18	43.4689	62.3441	16.4772	28.4912	12.014
Trichoma	-25.19	149.97	341	19.8682	4.91987	656	92	24	46.8967	39.4939	13.3535	25.908	12.5545
Trichoma	-25.1	147.37	679	18.2581	5.39781	622	97	25	51.1317	40.7894	14.656	25.371	10.715
Trichoma	-28.03	147.47	183	20.9228	6.11982	448	68	22	36.612	64.212	16.6912	28.767	12.0758
Trichoma	-27.72	142.71	105	22.5663	6.60058	243	44	11	42.9957	128.601	18.304	31.25	12.946
Trichoma	-32.04	122.24	324	16.9284	4.8046	303	32	19	16.8909	77.3622	13.093	23.4408	10.3477
Trichoma	-31.96	141.46	302	18.1175	5.82254	243	26	16	14.4871	106.595	15.8088	25.9025	10.0938
Trichoma	-31.96	141.46	302	18.1175	5.82254	243	26	16	14.4871	106.595	15.8088	25.9025	10.0938
Trichoma	-31.96	141.46	302	18.1175	5.82254	243	26	16	14.4871	106.595	15.8088	25.9025	10.0938
Trichoma	-31.96	141.46	302	18.1175	5.82254	243	26	16	14.4871	106.595	15.8088	25.9025	10.0938
Trichoma	-31.82	149.13	410	16.6715	5.83173	666	99	40	27.3309	36.6531	15.8195	24.411	8.5915
Trichoma	-31.5	145.84	250	18.6705	6.13486	381	46	24	17.667	69.9252	16.6275	26.6415	10.014
Trichoma	-31.49	129.4	103	17.2982	3.93492	230	25	11	19.3594	99.3891	10.9408	22.8595	11.9187
Trichoma	-31.47	138.21	75	19.518	6.01789	224	25	13	17.9227	123.461	16.1695	27.6553	11.4858
Trichoma	-30.95	121.17	382	18.1851	5.5525	280	34	12	24.9874	92.2045	15.1365	25.8172	10.6807
Trichoma	-30.89	116.72	302	18.4621	5.4344	373	64	11	60.0054	69.3284	14.2638	25.8595	11.5957
Trichoma	-30.59	138.4	277	18.9535	6.22859	227	25	12	17.5841	120.165	16.741	27.2775	10.5365
Trichoma	-30.09	145.94	108	20.3489	6.15124	333	39	18	23.268	84.8634	16.6087	28.2595	11.6508
Trichoma	-35.14	142.02	68	16.6255	5.18501	344	38	19	21.7187	68.8219	14.0785	23.6747	9.59625
Trichoma	-35.07	142.32	57	16.7286	5.22623	340	38	19	22.1571	70.1272	14.1775	23.8433	9.66575
Trichoma	-34.5	144.84	92	17.1171	5.79963	374	37	24	12.7722	66.75	15.8675	24.9645	9.097
Trichoma	-36.42	143.61	218	14.674	4.9702	482	52	24	25.2622	45.0581	13.6748	21.718	8.04325
