# Supplementary material for: Dynamic interplay between niche variation and flight adaptability drove a hundred million years’ dispersion in iconic lacewings
Source: Proc Natl Acad Sci U S A. 2025 May 2;122(19):e2414549122. doi: 10.1073/pnas.2414549122 (PMC12087969; doi:10.1073/pnas.2414549122)
Supplement: Supplementary file 3 — Dataset S02 (XLSX) [file pnas.2414549122.sd02.xlsx]

## Sheet: Sheet1
Genus	Species	Formation	Age	Quantity	Locality	Paleolatitude	Paleolongitude	H-EL	H-MAT	H-TS	H-MAP	H-WMP	H-DMP	H-PS	H-EQ	H-CI	H-WMT	H-CMT
Sinosmylites	Sinosmylites fumosus Makarkin, Yang & Ren, 2011	Jiulongshan	168.3-163.5	1	Inner Mongolia, China (Jiulongshan Formation)	44.5158	124.148	1440	3.59168	17.24	761.382	127.091	17.6911	58.6773	35.609	46.8786	27.1121	-19.7666
Sinosmylites	Sinosmylites rasnitsyni Makarkin, Yang & Ren, 2011	Jiulongshan	168.3-163.5	1	Inner Mongolia, China (Jiulongshan Formation)	44.5158	124.148	1440	3.59168	17.24	761.382	127.091	17.6911	58.6773	35.609	46.8786	27.1121	-19.7666
Sinosmylites	Sinosmylites pectinatus Hong, 1983	Haifanggou	168.3-163.5	1	Liaoning, China (Haifanggou Formation)	45.0726	125.863	760	-0.0546349	17.0305	905.451	144.492	19.7032	57.1836	26.1188	46.0978	23.6493	-22.4486
Berothone	Berothone gracilis (Panfilov, 1980)	Karabastau	164-158	1	Karatau, Kazakhstan (Karabastau Formation)	41.4082	73.5923	320	12.6878	12.7835	642.954	88.6449	16.2682	44.9198	48.9867	34.322	31.4962	-2.82577
Berothone	Berothone protea (Panfilov, 1980)	Karabastau	164-158	3	Karatau, Kazakhstan (Karabastau Formation)	41.4082	73.5923	320	12.6878	12.7835	642.954	88.6449	16.2682	44.9198	48.9867	34.322	31.4962	-2.82577
Krokhathone	Krokhathone parva Khramov, 2015	Karabastau	164-158	1	Karatau, Kazakhstan (Karabastau Formation)	41.4082	73.5923	320	12.6878	12.7835	642.954	88.6449	16.2682	44.9198	48.9867	34.322	31.4962	-2.82577
Krokhathone	Krokhathone tristis Khramov, 2015	Karabastau	164-158	1	Karatau, Kazakhstan (Karabastau Formation)	41.4082	73.5923	320	12.6878	12.7835	642.954	88.6449	16.2682	44.9198	48.9867	34.322	31.4962	-2.82577
Mesithone	Mesithone grandis Panfilov in Dolin et al., 1980	Karabastau	164-158	1	Karabastau Formation	41.4082	73.5923	320	12.6878	12.7835	642.954	88.6449	16.2682	44.9198	48.9867	34.322	31.4962	-2.82577
Mesithone	Mesithone maculata Panfilov in Dolin et al., 1980	Karabastau	164-158	1	Karabastau Formation	41.4082	73.5923	320	12.6878	12.7835	642.954	88.6449	16.2682	44.9198	48.9867	34.322	31.4962	-2.82577
Mesithone	Mesithone magna Panfilov in Dolin et al., 1980	Karabastau	164-158	1	Karabastau Formation	41.4082	73.5923	320	12.6878	12.7835	642.954	88.6449	16.2682	44.9198	48.9867	34.322	31.4962	-2.82577
Sinosmylites	Sinosmylites auliensis Khramov, 2015	Karabastau	164-158	1	Karatau, Kazakhstan (Karabastau Formation)	41.4082	73.5923	320	12.6878	12.7835	642.954	88.6449	16.2682	44.9198	48.9867	34.322	31.4962	-2.82577
Sinosmylites	Sinosmylites karatavicus Khramov, 2015	Karabastau	164-158	1	Karatau, Kazakhstan (Karabastau Formation)	41.4082	73.5923	320	12.6878	12.7835	642.954	88.6449	16.2682	44.9198	48.9867	34.322	31.4962	-2.82577
Sinosmylites	Sinosmylites hotgoricus Khramov, 2015	Ulaan-Ereg	152.1-145	1	Khoutiyn-Khotgor, Mongolia (Ulan-Ereg Formation)	46.7222	110.516	1320	0.409089	17.4617	581.663	68.1872	23.3325	36.0973	42.8211	47.1849	24.9075	-22.2775
Epimesoberotha	Epimesoberotha parva Jepson, Makarkin & Coram	Lulworth	145 - 140.2	2	Durlston Bay, England (Lulworth Formation)	41.5216	7.7897	80	17.6037	6.43942	1428.92	161.382	52.5088	32.2474	19.0211	17.4497	27.1797	9.72999
Banoberotha	Banoberotha enigmatica Whalley, 1980	Amber	125.5-129.4	1	Lebanese amber (Jezzine)	8.9264	31.9781	320	34.12	2.01522	716.34	188.942	5.24805	105.653	52.2483	6.21348	37.4275	31.214
Sibelliberotha	Sibelliberotha rihanensis Azar & Nel, 2013	Amber	125.5-129.4	1	Lebanese amber (Jezzine)	8.9264	31.9781	320	34.12	2.01522	716.34	188.942	5.24805	105.653	52.2483	6.21348	37.4275	31.214
Oloberotha	Oloberotha sinica Ren & Guo, 1996	Yixian	129.4-125	1	Liaoning, China (Yixian Formation)	42.974	122.709	80	14.3656	16.4089	347.529	60.2102	11.99	54.7384	105.495	44.1529	36.6626	-7.49026
Mesithone	Mesithone angusta Makarkin, 1999	Zaza	131-129.4	1	Zaza Formation	56.505	110.257	1320	-4.398	15.1389	723.28	78.8395	41.0972	19.1217	26.6636	41.1973	19.2853	-21.912
Mesithone	Mesithone maculosa Makarkin, 1999	Zaza	131-129.4	1	Zaza Formation	56.505	110.257	1320	-4.398	15.1389	723.28	78.8395	41.0972	19.1217	26.6636	41.1973	19.2853	-21.912
Mesithone	Mesithone proberotha Makarkin, 1999	Zaza	131-129.4	2	Zaza Formation	56.505	110.257	1320	-4.398	15.1389	723.28	78.8395	41.0972	19.1217	26.6636	41.1973	19.2853	-21.912
Pseudosisyra	Pseudosisyra minima Makarkin, 1999	Zaza	131-129.4	1	Zaza Formation	56.505	110.257	1320	-4.398	15.1389	723.28	78.8395	41.0972	19.1217	26.6636	41.1973	19.2853	-21.912
Araripeberotha	Araripeberotha fairchildi Martins Neto , 1990	Crato	121.4 - 113.2	1	northeastern Brazil (Ceará)/Crato (Brazil: Ceará)	-7.367	-7.1935	680	28.7545	1.85089	2067.98	320.259	5.98652	65.5089	15.9048	6.25381	32.891	26.6372
Caririberotha	Caririberotha martinsi Martins Neto & Vulcano, 1990	Crato	121.4 - 113.2	1	northeastern Brazil (Ceará)/Crato (Brazil: Ceará)	-7.367	-7.1935	680	28.7545	1.85089	2067.98	320.259	5.98652	65.5089	15.9048	6.25381	32.891	26.6372
Cantabroberotha	Cantabroberotha soplaensis Pérez et al, 2021	Las Peñosas	113-108.8	1	Spain (Cantabria)/Las Peñosas [Spain (Cantabria)](西班牙琥珀)	32.7977	4.6553	400	24.3769	4.05897	1718.85	192.245	91.1222	22.4189	17.2048	10.8446	29.5724	18.7278
Aggregataberotha	Aggregataberotha punctata gen. et sp.	Amber	99.41-98.17	1	Myanmar amber	12.4	93.8	320	33.0997	1.80251	1636.75	365.073	12.6736	96.4165	22.2998	5.70767	36.4991	30.7914
Ansoberotha	Ansoberotha jiewenae Yang et al 2019	Amber	99.41-98.17	2	Myanmar amber	12.4	93.8	320	33.0997	1.80251	1636.75	365.073	12.6736	96.4165	22.2998	5.70767	36.4991	30.7914
Cornoberotha	Cornoberotha anomala Y. Yang et al., 2020	Amber	99.41-98.17	1	northern Burma (Kachin)/Myanmar amber	12.4	93.8	320	33.0997	1.80251	1636.75	365.073	12.6736	96.4165	22.2998	5.70767	36.4991	30.7914
Cornoberotha	Cornoberotha aspoeckae Y. Yang et al., 2020	Amber	99.41-98.17	2	northern Burma (Kachin)/Myanmar amber(Burma: Kachin; Burmese amber)	12.4	93.8	320	33.0997	1.80251	1636.75	365.073	12.6736	96.4165	22.2998	5.70767	36.4991	30.7914
Cornoberotha	Cornoberotha monogona Y. Yang et al., 2020	Amber	99.41-98.17	1	northern Burma (Kachin)/Myanmar amber(Burma: Kachin; Burmese amber)	12.4	93.8	320	33.0997	1.80251	1636.75	365.073	12.6736	96.4165	22.2998	5.70767	36.4991	30.7914
Dasyberotha	Dasyberotha eucharis Engel & Grimaldi, 2008	Amber	99.41-98.17	1	Myanmar amber	12.4	93.8	320	33.0997	1.80251	1636.75	365.073	12.6736	96.4165	22.2998	5.70767	36.4991	30.7914
Dolichoberotha	Dolichoberotha bifurcata Y. Yang et al., 2020	Amber	99.41-98.17	2	northern Burma (Kachin)/Myanmar amber(Burma: Kachin; Burmese amber)	12.4	93.8	320	33.0997	1.80251	1636.75	365.073	12.6736	96.4165	22.2998	5.70767	36.4991	30.7914
Dolichoberotha	Dolichoberotha burmana Y. Yang et al., 2020	Amber	99.41-98.17	1	northern Burma (Kachin)/Myanmar amber(Burma: Kachin; Burmese amber)	12.4	93.8	320	33.0997	1.80251	1636.75	365.073	12.6736	96.4165	22.2998	5.70767	36.4991	30.7914
Ethiroberotha	Ethiroberotha elongata Engel & Grimaldi, 2008	Amber	99.41-98.17	1	Myanmar amber	12.4	93.8	320	33.0997	1.80251	1636.75	365.073	12.6736	96.4165	22.2998	5.70767	36.4991	30.7914
Haploberotha	Haploberotha carsteni Makarkin, 2018	Amber	99.41-98.17	1	Myanmar amber	12.4	93.8	320	33.0997	1.80251	1636.75	365.073	12.6736	96.4165	22.2998	5.70767	36.4991	30.7914
Haploberotha	Haploberotha persephone Engel & Grimaldi, 2008	Amber	99.41-98.17	2	Myanmar amber	12.4	93.8	320	33.0997	1.80251	1636.75	365.073	12.6736	96.4165	22.2998	5.70767	36.4991	30.7914
Iceloberotha	Iceloberotha kachinensis Engel & Grimaldi, 2008	Amber	99.41-98.17	1	Myanmar amber	12.4	93.8	320	33.0997	1.80251	1636.75	365.073	12.6736	96.4165	22.2998	5.70767	36.4991	30.7914
Iceloberotha	Iceloberotha simulatrix Engel & Grimaldi, 2008	Amber	99.41-98.17	1	Myanmar amber	12.4	93.8	320	33.0997	1.80251	1636.75	365.073	12.6736	96.4165	22.2998	5.70767	36.4991	30.7914
Jersiberotha	Jersiberotha musivum Sihang Zhang 2022	Amber	99.41-98.17	1	Myanmar amber	12.4	93.8	320	33.0997	1.80251	1636.75	365.073	12.6736	96.4165	22.2998	5.70767	36.4991	30.7914
Jersiberotha	Jersiberotha myanmarensis Engel & Grimaldi, 2008	Amber	99.41-98.17	1	Myanmar amber	12.4	93.8	320	33.0997	1.80251	1636.75	365.073	12.6736	96.4165	22.2998	5.70767	36.4991	30.7914
Jersiberotha	Jersiberotha tauberorum Engel & Grimaldi, 2008	Amber	99.41-98.17	1	Myanmar amber	12.4	93.8	320	33.0997	1.80251	1636.75	365.073	12.6736	96.4165	22.2998	5.70767	36.4991	30.7914
Maculaberotha	Maculaberotha nervosa Yuan, Ren & Wang, 2016	Amber	99.41-98.17	1	Myanmar amber	12.4	93.8	320	33.0997	1.80251	1636.75	365.073	12.6736	96.4165	22.2998	5.70767	36.4991	30.7914
Magniberotha	Magniberotha recurrens Yuan, Ren & Wang, 2016	Amber	99.41-98.17	1	Myanmar amber	12.4	93.8	320	33.0997	1.80251	1636.75	365.073	12.6736	96.4165	22.2998	5.70767	36.4991	30.7914
Osmyloberotha	Osmyloberotha simple Alexander V 2021	Amber	99.41-98.17	1	Burmese amber (Myanmar,Kachin State)	12.4	93.8	320	33.0997	1.80251	1636.75	365.073	12.6736	96.4165	22.2998	5.70767	36.4991	30.7914
Protoberotha	Protoberotha minuta Huang, Ren & Wang, 2019	Amber	99.41-98.17	1	Myanmar amber	12.4	93.8	320	33.0997	1.80251	1636.75	365.073	12.6736	96.4165	22.2998	5.70767	36.4991	30.7914
Systenoberotha	Systenoberotha magillae Engel & Grimaldi, 2008	Amber	99.41-98.17	1	Myanmar amber	12.4	93.8	320	33.0997	1.80251	1636.75	365.073	12.6736	96.4165	22.2998	5.70767	36.4991	30.7914
Telistoberotha	Telistoberotha libitina Engel & Grimaldi, 2008	Amber	99.41-98.17	1	Myanmar amber	12.4	93.8	320	33.0997	1.80251	1636.75	365.073	12.6736	96.4165	22.2998	5.70767	36.4991	30.7914
Xiaoberotha	Xiaoberotha bipunctata Shi et al., 2019	Amber	99.41-98.17	2	northern Burma (Kachin)	12.4	93.8	320	33.0997	1.80251	1636.75	365.073	12.6736	96.4165	22.2998	5.70767	36.4991	30.7914
Xiaoberotha	Xiaoberotha dilatapoda J. Wang, Huang et Y. Wang sp. nov	Amber	99.41-98.17	1	northern Burma (Kachin)	12.4	93.8	320	33.0997	1.80251	1636.75	365.073	12.6736	96.4165	22.2998	5.70767	36.4991	30.7914
Jersiberotha	Jersiberotha luzzii Grimaldi, 2000	Raritan	93.9 - 89.8	1	Raritan (New Jersey) amber	36.1725	-40.8447	520	23.4183	9.98302	1213.07	132.093	68.9677	20.3064	31.9275	27.6986	38.7303	11.0317
Jersiberotha	Jersiberotha similis Grimaldi, 2000	Raritan	93.9 - 89.8	1	Raritan (New Jersey) amber	36.1725	-40.8447	520	23.4183	9.98302	1213.07	132.093	68.9677	20.3064	31.9275	27.6986	38.7303	11.0317
Nascimberotha	Nascimberotha picta Grimaldi, 2000	Raritan	93.9 - 89.8	1	South Amboy Fire Clay Member (Raritan Formation)	36.1725	-40.8447	520	23.4183	9.98302	1213.07	132.093	68.9677	20.3064	31.9275	27.6986	38.7303	11.0317
Plesiorobius	Plesiorobius canadensis Klimaszewski , 1986	Foremost	80-78	1	Foremost (Canada: Alberta; amber), Khete (Russia: Krasnoyarsk; Taymyr amber)/southwestern Canada; north-central Russia	56.8406	-74.4556	360	12.4791	7.98231	945.513	121.835	53.6645	25.9927	26.1326	21.8087	24.7087	2.90003
Plesiorobius	Plesiorobius sibiricus Makarkin, 1994	Ola	84-81	1	Russia (Magadan)/Ola	65.847	133.888	840	12.3333	4.94308	782.362	82.647	41.1226	23.1383	26.077	13.2802	20.4017	7.12153
Plesiorobius	Plesiorobius canadensis Klimaszewski , 1986	Khete	80-78	1	Foremost (Canada: Alberta; amber), Khete (Russia: Krasnoyarsk; Taymyr amber)/southwestern Canada; north-central Russia	67.4785	74.4015	360	2.65572	10.1935	839.606	101.059	45.5658	27.6377	22.802	29.0677	19.1447	-9.92299
Xenoberotha	Xenoberotha angustialata Makarkin, 2017	Green River	53.5-48.5	1	Colorado, USA (Green River Formation)	43.8896	-93.5966	1680	12.8971	8.91665	1249.33	155.06	52.1715	30.3907	21.0294	23.3508	26.2727	2.92189
Microberotha	Microberotha macculloughi Archibald & Makarkin, 2004	Amber	56-47.8	1	Hat Creek amber, British Columbia	55.2833	-105.476	800	12.0068	7.18304	2348.61	303.999	95.8671	35.0051	10.1534	20.688	23.8464	3.15836
Elektroberotha	Elektroberotha groehni Makarkin & Ohl, 2015	Amber	37.71-33.9	2	Baltic amber	53.26	14.8078	160	12.5182	8.62382	1175.13	113.936	81.7121	11.8356	23.533	24.4623	27.6544	3.19205
