# Supplementary material for: Dynamic interplay between niche variation and flight adaptability drove a hundred million years’ dispersion in iconic lacewings
Source: Proc Natl Acad Sci U S A. 2025 May 2;122(19):e2414549122. doi: 10.1073/pnas.2414549122 (PMC12087969; doi:10.1073/pnas.2414549122)
Supplement: Supplementary file 4 — Dataset S03 (XLSX) [file pnas.2414549122.sd03.xlsx]

## Sheet: CCM_node
Time (Ma)	Niche position	Niche breadth	G-MAT	G-TS	G-MAP	G-WMP	G-DMP	G-PS	G-EQ	G-CI	G-WMT	G-CMT
170	5.2597	3.47301	21.8183	10.2445	872.909	135.626	27.6179	54.5849	42.4616	28.1109	25.7698	-2.34109
160	4.01172	0.0376537	19.7815	9.01001	964.219	143.269	32.987	49.7666	33.2403	24.6178	22.9982	-1.61963
150	5.00534	4.74697	19.9967	8.20178	933.406	136.24	33.4817	46.762	34.2066	22.4423	22.2843	-0.158014
140	-0.207955	0.0425977	19.241	8.80307	883.422	128.247	32.4957	46.7319	38.1189	24.3356	22.4073	-1.92832
130	3.42318	23.1635	20.8567	10.5196	904.02	131.376	32.645	47.4336	50.2291	29.2426	25.7161	-3.52649
120	-2.95821	0.12289	23.9205	8.83414	969.575	136.823	37.7262	44.1555	41.2171	24.6693	24.9701	0.300849
110	-2.39932	1.14056	21.0623	7.78955	957.118	128.583	39.6406	39.7135	38.9003	21.6161	23.9776	2.36155
100-90	-3.73103	1.13608	23.3123	8.55447	987.456	133.739	42.4476	39.3427	40.454	24.1667	25.4793	1.31257
80-70	1.63758	1.17238	22.0416	7.93601	1011.04	142.643	42.1286	42.8929	41.2686	22.4575	26.932	4.47451
60	0.589949	1.75008	22.58	8.87875	1024.89	149.169	39.9559	46.0148	38.2417	25.0285	28.4817	3.45327
50	1.34063	3.45829	25.1409	8.45323	986.73	142.285	38.6215	44.8495	36.8051	23.7462	26.1598	2.41358
40	1.14551	4.17178	21.4266	8.02723	994.678	142.46	39.7084	45.5734	41.7938	22.6521	25.7165	3.06435
30	-0.430407	0.0636217	17.9351	9.31906	875.125	130.356	30.1589	49.4544	42.0349	25.701	22.6291	-3.07187
20	0.0534835	0.525302	17.3268	9.04161	739.629	109.755	25.4829	44.4771	30.03	24.5453	13.9879	-10.5574
10	-0.322499	0.327503	16.2517	9.59942	701.582	107.402	22.5705	47.651	28.4678	25.954	13.8851	-12.069
0	-0.0477997	1.99825	14.5	8.80122	550.057	93.4634	15.369	74.7084	-252.949	23.755	8.76859	-14.9864
