# Supplementary material for: Dynamic interplay between niche variation and flight adaptability drove a hundred million years’ dispersion in iconic lacewings
Source: Proc Natl Acad Sci U S A. 2025 May 2;122(19):e2414549122. doi: 10.1073/pnas.2414549122 (PMC12087969; doi:10.1073/pnas.2414549122)
Supplement: Supplementary file 5 — Dataset S04 (XLSX) [file pnas.2414549122.sd04.xlsx]

## Sheet: netd_240204
Time (Ma)	MAT	LTT	NDR
176	24.4	2	0.000126
175	23.8	2	0.000126
174	23	2	0.000126
173	22.4	2	0.000126
172	21.6	3	0.000169
171	21.5	3	0.000169
170	21.8	3	0.000126
169	22.4	3	0.000126
168	22.9	3	0.000126
167	22.7	6	0.000126
166	22.2	6	0.000126
165	21.3	5	0.000169
164	20.7	5	0.000169
163	19.8	5	0.000169
162	19.4	6	0.000169
161	19.3	6	0.000169
160	19.8	6	0.000169
159	20.7	7	0.000169
158	21.4	7	0.000169
157	22.2	7	0.000169
156	22.2	7	0.000169
155	21.7	6	0.000169
154	21.2	6	0.000169
153	20.7	8	0.000169
152	20.5	8	0.000169
151	20.2	8	0.000169
150	20	7	0.000169
149	19.8	8	0.000169
148	19.5	8	0.000169
147	19.3	8	0.000169
146	19.2	8	0.000169
145	18.2	7	0.000169
144	18.7	7	0.000169
143	18.6	7	0.000169
142	18.4	7	0.000169
141	18.8	7	0.000187
140	19.2	7	0.000187
139	19.3	7	0.000187
138	18.7	7	0.000187
137	18.5	7	0.000187
136	18.6	7	0.000187
135	19.3	8	0.000169
134	19.9	8	0.000169
133	20.8	8	0.000169
132	21.8	8	0.000169
131	21.9	8	0.000187
130	20.9	8	0.000187
129	20	8	0.000215
128	19.6	8	0.000215
127	20.2	8	0.000215
126	20.7	8	0.000215
125	21.5	9	0.000215
124	22.2	8	0.000267
123	22.8	8	0.000215
122	23.4	7	0.000215
121	23.8	7	0.000169
120	23.9	7	0.000169
119	23.6	7	0.000169
118	23	7	0.000187
117	22.2	7	0.000169
116	20.6	7	0.000169
115	20	9	0.000187
114	19.4	9	0.000187
113	19.5	9	0.000187
112	20.1	9	0.000187
111	20.9	9	0.000215
110	21.1	9	0.000352
109	20.9	9	0.000352
108	20.8	9	0.000352
107	20.9	8	0.000352
106	21.1	8	0.000393
105	21.3	8	0.000352
104	21.5	8	0.000398
103	21.9	8	0.000393
102	22.3	8	0.000393
101	22.8	9	0.000398
100	23.3	9	0.000398
99	24	9	0.000398
98	24.7	9	0.000805
97	25.3	9	0.000896006
96	26	9	0.00122
95	26.6	10	0.0012999
94	27.5	10	0.001337
93	28.2	10	0.001506
92	28.1	10	0.00161958
91	27.7	10	0.00238725
90	27.4	10	0.002434
89	27.2	10	0.002445
88	27	10	0.0024463
87	26.7	10	0.002582
86	26	10	0.002585
85	25.2	10	0.00264
84	24.4	11	0.00264
83	23.7	11	0.002769
82	22.9	11	0.002769
81	22.4	11	0.002769
80	22	12	0.003315
79	21.9	12	0.00335
78	21.7	12	0.003431
77	21.5	6	0.003625
76	21.4	6	0.003949
75	21.3	6	0.004231
74	21.2	6	0.005107
73	21.2	6	0.006368
72	21.1	5	0.00770667
71	21.1	5	0.008905
70	21.1	4	0.009769
69	21.1	4	0.007893
68	21.1	4	0.00836397
67	21	4	0.00874205
66	15.7	2	0.0094572
65	24.1	4	0.00984174
64	22.1	4	0.0100728
63	21.9	5	0.0103932
62	22.5	6	0.0105246
61	22.7	6	0.0148922
60	22.6	6	0.0125139
59	22.3	6	0.0125139
58	22.3	6	0.0125139
57	22.9	5	0.0125139
56	25.2	5	0.0125805
55	24.4	5	0.0125805
54	24.3	6	0.0153465
53	25	6	0.0153465
52	25.2	7	0.0153465
51	25.5	7	0.0217257
50	25.1	7	0.0217257
49	24.8	7	0.0217257
48	24.2	8	0.0217257
47	23.6	8	0.0217257
46	22.9	9	0.0217257
45	22.2	9	0.0217494
44	22.2	10	0.0218046
43	22.4	10	0.0218046
42	23.1	10	0.0218046
41	21	10	0.0218046
40	21.4	10	0.0238941
39	20.8	11	0.0238941
38	20.2	11	0.0238941
37	19.6	12	0.0238941
36	18.8	12	0.0254126
35	19.3	13	0.0285686
34	18.8	13	0.0285686
33	17.3	14	0.0285686
32	17.9	15	0.0285686
31	16.9	16	0.0285686
30	17.9	16	0.0294249
29	17.3	16	0.0294249
28	16.5	17	0.0294249
27	18.1	17	0.0295941
26	18.6	17	0.0305489
25	19	18	0.0305489
24	18.6	18	0.0305489
23	17.1	18	0.0311814
22	18.9	18	0.0316069
21	17.4	18	0.031846
20	17.3	18	0.031846
19	17.4	19	0.031846
18	17.4	19	0.031846
17	17.7	19	0.031846
16	18.1	21	0.0322694
15	18.5	21	0.0322694
14	17.1	21	0.0323763
13	16.7	21	0.0323763
12	16.6	22	0.0323763
11	16.4	23	0.032676
10	16.3	23	0.032676
9	16.1	23	0.0328068
8	16.3	23	0.032804
7	16.1	23	0.032804
6	14.9	24	0.032804
5	14.8	25	0.032804
4	15.8	25	0.032804
3	14.7	25	0.032857
2	14.1	25	0.032857
1	14	25	0.032857
0	14.5	25	0.032857
