# Supplementary material for: Dynamic interplay between niche variation and flight adaptability drove a hundred million years’ dispersion in iconic lacewings
Source: Proc Natl Acad Sci U S A. 2025 May 2;122(19):e2414549122. doi: 10.1073/pnas.2414549122 (PMC12087969; doi:10.1073/pnas.2414549122)
Supplement: Supplementary file 6 — Dataset S05 (XLSX) [file pnas.2414549122.sd05.xlsx]

## Sheet: sheet
Modern species	Latitude	Longitude	Average temperature (K)	Air pressure (Pa)	Water vapor pressure (Pa)	Airflow velocity (m/s)	Air density (kg/m³)	Air viscosity (kg/(m·s))
Asadeteva	32	77.0039	288.064	60336	1117.74	1.36648	0.724419	1.78888e-05
Berotha	27.0033	87.0056	293.62	69473.1	1715.56	1.40748	0.816419	1.81557e-05
Cyrenoberotha	-29.96	-71.25	288.157	69004.9	1297.95	3.18688	0.828145	1.78933e-05
Berothimerobius	-29.4833	-71.2	287.459	69004.9	1196.67	3.36849	0.830618	1.78596e-05
Ormiscocerus	-30.071	-71.0007	286.668	69004.9	1071.54	2.84829	0.833485	1.78214e-05
Naizema	-32.89	-68.85	287.962	70794.2	917.165	2.59933	0.852087	1.78839e-05
Naizema	-32.89	-68.85	287.962	70794.2	917.165	2.59933	0.852087	1.78839e-05
Naizema	-32.95	-69.21	283.073	70794.2	634.671	3.54431	0.868117	1.7647e-05
Lomamyia	18.8	-99.29	297.014	77310.9	1721.45	1.51025	0.898973	1.83175e-05
Lomamyia	18.89	-99.06	294.471	77310.9	1508.63	1.63933	0.907689	1.81964e-05
Lomamyia	20.59	-100.39	291.148	77310.9	1169.55	2.24475	0.919581	1.80373e-05
Asadeteva	35.3333	69.5	280.942	74559.8	515.333	2.04185	0.921947	1.75431e-05
Asadeteva	35.33	70.91	278.903	74559.8	483.665	1.77623	0.928835	1.74434e-05
Nodalla	6.6	37.03	295.931	80484	1833.24	1.71796	0.939114	1.8266e-05
Nodalla	6.6	37.03	295.931	80484	1833.24	1.71796	0.939114	1.8266e-05
Nodalla	6.6	37.03	295.931	80484	1833.24	1.71796	0.939114	1.8266e-05
Podallea	6.6	37.03	295.931	80484	1833.24	1.71796	0.939114	1.8266e-05
Nodalla	34.67	72.22	290.097	79140.6	1213.76	1.14983	0.944682	1.79867e-05
Asadeteva	35.0022	72.0156	287.944	79140.6	867.275	1.26956	0.953329	1.7883e-05
Nodalla	35.48	70.77	271.8	74559.8	328.125	2.17683	0.953861	1.70931e-05
Cyrenoberotha	-28.44	-71.2	288.563	80699.3	1289.46	3.75393	0.96817	1.79129e-05
Cyrenoberotha	-28.08	-71.15	287.922	80699.3	1181.64	3.7863	0.970819	1.7882e-05
Nodalla	32.65	51.67	289.609	81342.1	616.867	2.3311	0.975461	1.79633e-05
Lomamyia	36.05	-107.96	283.194	79626.6	666.669	3.07144	0.976227	1.76529e-05
Lomamyia	20.95	-102.09	291.366	82274.2	1113.13	2.073	0.97848	1.80477e-05
Nodalla	15.0667	43.8167	294.728	83525.9	1161.27	3.14231	0.981896	1.82086e-05
Podallea	9.15	40.5	297.389	84510.8	1687.89	2.09902	0.982314	1.83354e-05
Podallea	9.15	40.5	297.389	84510.8	1687.89	2.09902	0.982314	1.83354e-05
Podallea	9.15	40.5	297.389	84510.8	1687.89	2.09902	0.982314	1.83354e-05
Podallea	9.15	40.5	297.389	84510.8	1687.89	2.09902	0.982314	1.83354e-05
Podallea	9.15	40.5	297.389	84510.8	1687.89	2.09902	0.982314	1.83354e-05
Lomamyia	25.35	-102.81	294.856	83728.2	1277.23	2.37656	0.983342	1.82147e-05
Lomamyia	37.16	-113.01	286.374	81077.1	555.192	3.43404	0.98354	1.78072e-05
Lomamyia	37.29	-113.41	286.275	81077.1	558.673	3.49142	0.983865	1.78024e-05
Isoscelipteron	30.7833	52.5	284.261	80825.8	391.065	1.89063	0.988534	1.77047e-05
Nodalla	31.63	65.75	292.221	83272.4	757.719	2.32802	0.989117	1.80887e-05
Lomamyia	37.05	-112.53	284.305	81077.1	543.206	3.40681	0.990757	1.77068e-05
Lomamyia	39.87	-115.48	280.757	80024.1	417.227	3.77658	0.990804	1.7534e-05
Lomamyia	38.97	-109.71	284.475	81199.5	591.05	2.3756	0.991439	1.77151e-05
Lomamyia	33.82	-112.02	294.835	84295.2	867.477	2.8091	0.991938	1.82137e-05
Isoscelipteron	38.95	39.2167	285.911	81947	786.677	1.88815	0.994665	1.77848e-05
Lomamyia	40.69	-115.47	279.502	80024.1	428.454	3.72281	0.995199	1.74727e-05
Nodalla	-2.52	29.69	292.375	84253.5	1645.9	2.04177	0.996285	1.80961e-05
Asadeteva	36.1667	72.5	275.615	79140.6	382.456	1.92954	0.998289	1.72817e-05
Lomamyia	18.21	-98.06	296.08	85485	1544.56	1.72448	0.998756	1.82731e-05
Lomamyia	33.97	-112.73	292.841	84295.2	794.735	3.05556	0.99902	1.81184e-05
Lomamyia	40.02	-109.18	282.175	81199.5	599.008	2.38454	0.999485	1.76032e-05
Nodalla	21.21	41.62	300.319	86634.4	1195.56	2.68998	0.999516	1.84743e-05
Nodalla	21.21	41.62	300.319	86634.4	1195.56	2.68998	0.999516	1.84743e-05
Lomamyia	38.55	-109.51	285.718	82246.5	624.852	2.34904	0.999735	1.77754e-05
Lomamyia	18.09	-97.92	295.821	85485	1503.31	1.79496	0.999814	1.82607e-05
Lomamyia	18.6	-98.47	295.702	85485	1562.05	1.64027	0.999955	1.82551e-05
Nodalla	19.98	42.59	300.13	86634.4	1215.95	2.73429	1.00006	1.84653e-05
Nodalla	19.98	42.59	300.13	86634.4	1215.95	2.73429	1.00006	1.84653e-05
Lomamyia	37.84	-112.82	281.583	81077.1	491.658	3.70837	1.00057	1.75744e-05
Lomamyia	22	-99	297.861	86487.3	2235	1.3224	1.00145	1.83578e-05
Lomamyia	34.16	-112.85	292.071	84295.2	753.658	3.17181	1.00184	1.80815e-05
Lomamyia	39.26	-104.94	280.484	80975.4	549.712	3.91535	1.00296	1.75207e-05
Lomamyia	39.32	-111.09	281.236	81199.5	502.754	2.95088	1.00327	1.75574e-05
Lomamyia	32.38	-106.49	289.312	83703	804.604	3.34169	1.00403	1.7949e-05
Lomamyia	31.35	-108.51	288.944	83703	761.629	3.23804	1.00551	1.79313e-05
Lomamyia	37.6	-110	284.131	82246.5	558.356	2.77525	1.00563	1.76984e-05
Isoscelipteron	32.57	-6.03	289.618	84086.8	953.181	2.8671	1.00691	1.79637e-05
Lomamyia	17.08	-96.77	293.768	85485	1376.68	2.35963	1.00737	1.81628e-05
Nodalla	2.98	35.53	302.087	88241.1	1981.16	2.32396	1.00877	1.85578e-05
Nodalla	2.98	35.53	302.087	88241.1	1981.16	2.32396	1.00877	1.85578e-05
Lomamyia	34.5	-105.917	284.329	82677.6	739.815	4.28092	1.00937	1.7708e-05
Lomamyia	18.47	-97.4	293.063	85485	1397.95	1.8371	1.00969	1.81291e-05
Lomamyia	18.47	-97.4	293.063	85485	1397.95	1.8371	1.00969	1.81291e-05
Lomamyia	34.68	-105.97	283.987	82677.6	771.198	4.12885	1.01044	1.76914e-05
Lomamyia	34.68	-105.97	283.987	82677.6	771.198	4.12885	1.01044	1.76914e-05
Nodalla	32.02	-4.25	288.786	84086.8	701.65	3.61969	1.01096	1.79237e-05
Podallea	-19	17	295.254	86142.2	1135.9	2.1824	1.01112	1.82337e-05
Podallea	-28.7	30.8333	291.945	85381.7	1487.32	2.13071	1.01193	1.80755e-05
Podallea	-10.8333	31.1667	294.108	86062.3	1524.31	2.83431	1.01238	1.8179e-05
Podallea	-10.8333	30.6667	294.075	86062.3	1538.2	2.80008	1.01243	1.81774e-05
Podallea	-10.8333	30.6667	294.075	86062.3	1538.2	2.80008	1.01243	1.81774e-05
Lomamyia	16.27	-96.59	292.253	85485	1358.68	2.5659	1.01267	1.80903e-05
Lomamyia	18.33	-97.47	292.277	85485	1323.08	1.96852	1.01275	1.80914e-05
Podallea	-19.27	17.38	294.724	86142.2	1114.78	2.18069	1.01304	1.82084e-05
Nodalla	3.4	35.2	300.451	88241.1	1971.05	2.24458	1.01431	1.84805e-05
Lomamyia	21.41	-99.59	294.709	86487.3	1687.99	1.64583	1.01461	1.82077e-05
Lomamyia	34.34	-109.94	284.657	83185.4	595.69	3.48898	1.01508	1.77239e-05
Nodalla	32.6667	-4.8	287.433	84086.8	788.121	3.36256	1.01532	1.78584e-05
Nodalla	32.41	-4.49	287.4	84086.8	698.648	3.54158	1.01585	1.78568e-05
Nodalla	32.41	-4.49	287.4	84086.8	698.648	3.54158	1.01585	1.78568e-05
Lomamyia	34.22	-112.75	287.981	84295.2	635.594	3.3915	1.01661	1.78848e-05
Tanzanberotha	0.1667	37.9167	291.56	85702.8	1554.12	2.56938	1.0168	1.8057e-05
Lomamyia	18.76	-96.46	298.502	88075.9	2459.27	2.25312	1.01685	1.83882e-05
Lomamyia	19.29	-96.44	298.31	88075.9	2511.05	2.94277	1.01728	1.83791e-05
Podallea	-19.7167	17.3333	293.471	86142.2	1046.71	2.3179	1.01766	1.81486e-05
Podallea	-20.3	17.3	292.978	86142.2	1015.73	2.41769	1.01952	1.8125e-05
Nodalla	33.43	-5.26	286.054	84086.8	843.45	2.94444	1.01996	1.77917e-05
Podallea	-20.3167	17.3667	292.829	86142.2	1012.04	2.4234	1.02005	1.81178e-05
Lomamyia	19.36	-96.57	297.615	88075.9	2366.71	2.44533	1.02029	1.83461e-05
Nodalla	31.53	-5.53	286.131	84086.8	617.017	3.32758	1.02073	1.77954e-05
Nodalla	31.52	-5.53	286.131	84086.8	617.017	3.32758	1.02073	1.77954e-05
Podallea	-20.4167	17.25	292.481	86142.2	987.65	2.46992	1.02138	1.81012e-05
Podallea	19.58	41.98	293.771	86634.4	1036.46	2.48785	1.02251	1.81629e-05
Lomamyia	38.09	-111.34	275.648	81077.1	336.815	4.194	1.02285	1.72834e-05
Podallea	-3.01	38.38	297.27	88229.6	2073.92	2.57571	1.02457	1.83297e-05
Lomamyia	34.61	-112.41	285.715	84295.2	598.763	3.38581	1.02484	1.77752e-05
Lomamyia	34.54	-112.47	285.715	84295.2	598.763	3.38581	1.02484	1.77752e-05
Lomamyia	34.54	-112.47	285.715	84295.2	598.763	3.38581	1.02484	1.77752e-05
Lomamyia	34.54	-112.47	285.715	84295.2	598.763	3.38581	1.02484	1.77752e-05
Podallea	-10.5	31.8333	294.179	87155.3	1516.23	2.78279	1.02511	1.81824e-05
Nosybus	-11.6667	27.4667	293.54	87112.8	1580.27	2.66658	1.02655	1.81519e-05
Podallea	-11.69	27.5	293.54	87112.8	1580.27	2.66658	1.02655	1.81519e-05
Podallea	-11.68	27.5	293.54	87112.8	1580.27	2.66658	1.02655	1.81519e-05
Lomamyia	34.91	-111.73	285.154	84295.2	606.958	3.20585	1.02682	1.77481e-05
Lomamyia	34.89	-111.74	285.154	84295.2	606.958	3.20585	1.02682	1.77481e-05
Podallea	-2.03	33.03	295.638	87929	1882.3	2.40377	1.02754	1.8252e-05
Podallea	-2.03	33.03	295.638	87929	1882.3	2.40377	1.02754	1.8252e-05
Lomamyia	32.84	-104.4	289.091	85717.9	918.8	4.23473	1.02855	1.79384e-05
Lomamyia	32.31	-110.93	293.805	87107.9	845.098	2.89606	1.02886	1.81645e-05
Lomamyia	32.27	-110.94	293.805	87107.9	845.098	2.89606	1.02886	1.81645e-05
Lomamyia	38.9	-120.66	284.212	84207.5	663.783	2.79935	1.02888	1.77024e-05
Podallea	-5.1	32.64	296.538	88255	1701.64	2.72863	1.02905	1.82949e-05
Podallea	-5.1	32.64	296.538	88255	1701.64	2.72863	1.02905	1.82949e-05
Podallea	-0.61	30.65	293.557	87458.1	1836.24	2.00654	1.02944	1.81527e-05
Lomamyia	40.58	-119.34	284.058	84207.5	599.11	2.90577	1.02974	1.76949e-05
Nosybus	-6.45	29.9167	297.121	88572.8	1918.93	2.24485	1.02979	1.83226e-05
Nosybus	3.7333	29.7167	297.749	88811.8	2058.76	1.74831	1.0298	1.83524e-05
Lomamyia	39.71	-111.84	282.842	83856.8	572.196	3.05871	1.02998	1.76357e-05
Nosybus	-4.05	32.2	296.084	88255	1747.03	2.63846	1.03043	1.82733e-05
Lomamyia	38.87	-117.59	280.6	83170.8	399.687	3.66952	1.0305	1.75264e-05
Lomamyia	38.87	-117.59	280.6	83170.8	399.687	3.66952	1.0305	1.75264e-05
Podallea	-15.19	13.76	292.644	87072	1256.73	2.32029	1.03066	1.8109e-05
Lomamyia	39.22	-117.14	280.502	83170.8	392.731	3.7735	1.03089	1.75216e-05
Lomamyia	39.48	-117.04	280.411	83170.8	399.517	3.70573	1.03119	1.75171e-05
Lomamyia	34.48	-112.43	283.983	84295.2	554.264	3.56996	1.0313	1.76912e-05
Lomamyia	39.53	-119.81	283.545	84207.5	574.694	2.9276	1.03172	1.76699e-05
Lomamyia	39.53	-119.81	283.545	84207.5	574.694	2.9276	1.03172	1.76699e-05
Lomamyia	39.54	-119.8	283.545	84207.5	574.694	2.9276	1.03172	1.76699e-05
Podallea	9.18	35.04	293.816	87693.4	1673.01	1.54608	1.03206	1.81651e-05
Lomamyia	35.2	-111.41	283.654	84295.2	568.135	3.23833	1.03243	1.76752e-05
Nosybus	1.8	28.9667	296.912	88811.8	2096.87	1.5934	1.03253	1.83127e-05
Lomamyia	32.32	-110.81	292.63	87107.9	807.558	2.98881	1.03316	1.81083e-05
Lomamyia	39.1167	-117.517	279.852	83170.8	382.533	3.71412	1.03333	1.74898e-05
Lekrugeria	27.86	84.56	294.262	88048.5	1953.99	1.22812	1.03344	1.81864e-05
Lomamyia	40	-120.95	282.374	84207.5	631.735	2.84627	1.03573	1.76129e-05
Lomamyia	39.18	-119.72	282.428	84207.5	536.04	3.01894	1.03598	1.76156e-05
Isoscelipteron	36.7667	31.3833	291.821	87341.6	1417.98	2.3016	1.03606	1.80696e-05
Lomamyia	40.14	-120.95	282.218	84207.5	633.808	2.85052	1.03629	1.76053e-05
Nosybus	-9.4667	27.1	296.129	88833.5	1855.62	2.13363	1.03659	1.82754e-05
Lomamyia	40.42	-120.65	282.164	84207.5	602.171	2.86025	1.03664	1.76027e-05
Lomamyia	35.25	-112.19	282.398	84295.2	512.425	3.56375	1.03728	1.76141e-05
Lomamyia	41.3	-120.85	281.381	84108.8	591.119	2.88756	1.03835	1.75645e-05
Nosybus	-18.2667	16.55	295.775	88649	1173.13	2.17179	1.0387	1.82586e-05
Podallea	-17.3833	16.3833	295.707	88649	1215.6	2.19435	1.03875	1.82553e-05
Lomamyia	39.93	-121.06	281.512	84207.5	599.698	2.8774	1.03905	1.75709e-05
Lomamyia	39.81	-120.47	281.462	84207.5	575.546	2.89444	1.03935	1.75685e-05
Podallea	-25.48	31.03	293.684	88243.9	1559.98	1.93902	1.03955	1.81588e-05
Podallea	-24.46	30.06	293.569	88243.9	1489.28	2.07967	1.04028	1.81533e-05
Lomamyia	34.95	-111.64	281.476	84295.2	533.138	3.46175	1.04058	1.75692e-05
Nosybus	-9.15	25.8167	297.701	89733.8	2050.26	1.88108	1.04079	1.83502e-05
Podallea	-24.17	30.4	293.384	88243.9	1520.71	1.92344	1.04079	1.81444e-05
Podallea	-3.31	37.32	293.052	88229.6	1732.65	2.28513	1.04085	1.81285e-05
Lomamyia	31.34	-109.28	290.223	87107.9	810.865	3.13625	1.04171	1.79928e-05
Lomamyia	31.4	-111.09	290.175	87107.9	829.538	3.03148	1.0418	1.79905e-05
Lomamyia	31.4	-111.09	290.175	87107.9	829.538	3.03148	1.0418	1.79905e-05
Podallea	-11.21	17.78	294.409	88656.1	1523.54	1.85221	1.04203	1.81934e-05
Lomamyia	33.4	-110.77	290.147	87107.9	730.083	3.07985	1.04235	1.79892e-05
Lomamyia	33.39	-110.79	290.147	87107.9	730.083	3.07985	1.04235	1.79892e-05
Nodalla	23.05	42.83	299.884	90191.3	1066.49	3.03281	1.04284	1.84537e-05
Podallea	-17.9333	19.9167	296.26	89229.5	1320.89	2.39985	1.04316	1.82817e-05
Lomamyia	35.2	-111.65	280.711	84295.2	509.817	3.51367	1.04353	1.75318e-05
Lomamyia	35.17	-111.5	280.711	84295.2	509.817	3.51367	1.04353	1.75318e-05
Lomamyia	32.61	-110.77	289.781	87107.9	702.573	3.23283	1.0438	1.79715e-05
Lomamyia	31.6	-110.81	289.665	87107.9	764.158	3.18642	1.04393	1.7966e-05
Nosybus	1.75	31.51	296.24	89562.2	2026.77	2.10135	1.04401	1.82807e-05
Podallea	-18	19	295.859	89229.5	1251.8	2.3161	1.04488	1.82626e-05
Podallea	-10.85	27.39	293.716	88833.5	1650.14	2.58429	1.04603	1.81603e-05
Lomamyia	31.4	-110.3	289.072	87107.9	722.208	3.38304	1.04627	1.79374e-05
Lomamyia	31.42	-110.26	289.072	87107.9	722.208	3.38304	1.04627	1.79374e-05
Lomamyia	31.4	-110.3	289.072	87107.9	722.208	3.38304	1.04627	1.79374e-05
Lomamyia	31.4	-110.3	289.072	87107.9	722.208	3.38304	1.04627	1.79374e-05
Lomamyia	31.38	-110.23	289.072	87107.9	722.208	3.38304	1.04627	1.79374e-05
Lomamyia	31.38	-110.23	289.072	87107.9	722.208	3.38304	1.04627	1.79374e-05
Podallea	21.6	39.82	303.466	91887.2	1804.82	2.51437	1.0468	1.86227e-05
Podallea	21.6	39.82	303.466	91887.2	1804.82	2.51437	1.0468	1.86227e-05
Lomamyia	31.91	-109.14	288.869	87107.9	754.123	3.32454	1.04686	1.79276e-05
Lomamyia	31.91	-109.16	288.869	87107.9	754.123	3.32454	1.04686	1.79276e-05
Lomamyia	31.9	-109.16	288.869	87107.9	754.123	3.32454	1.04686	1.79276e-05
Lomamyia	31.83	-110.77	288.757	87107.9	707.663	3.32573	1.04747	1.79222e-05
Lomamyia	31.83	-110.77	288.757	87107.9	707.663	3.32573	1.04747	1.79222e-05
Lomamyia	31.83	-110.77	288.757	87107.9	707.663	3.32573	1.04747	1.79222e-05
Podallea	-9.01	22.64	296.226	89821.8	1900.46	1.8319	1.04767	1.828e-05
Nosybus	-15.4167	28.2833	293.507	88845.6	1480.85	3.04298	1.04767	1.81503e-05
Podallea	-9.6667	22.8667	296.031	89821.8	1862.34	1.87927	1.04853	1.82707e-05
Lomamyia	30.75	-104.08	287.624	86914.4	733.148	4.71952	1.04914	1.78676e-05
Lomamyia	30.71	-104.1	287.624	86914.4	733.148	4.71952	1.04914	1.78676e-05
Podallea	-9.69	23.32	295.801	89821.8	1859.34	1.89215	1.04936	1.82598e-05
Lomamyia	32.01	-109.34	288.175	87107.9	685.156	3.51029	1.04969	1.78942e-05
Lomamyia	39.4167	-120.233	278.777	84207.5	477.379	3.10198	1.04982	1.74372e-05
Lomamyia	39.44	-120.23	278.777	84207.5	477.379	3.10198	1.04982	1.74372e-05
Lomamyia	39.4	-120.18	278.777	84207.5	477.379	3.10198	1.04982	1.74372e-05
Lomamyia	39.44	-120.23	278.777	84207.5	477.379	3.10198	1.04982	1.74372e-05
Manselliberotha	-25.53	16.49	288.987	87403.2	747.552	2.93577	1.05002	1.79333e-05
Podallea	-23.9	29.45	291.041	88243.9	1310.22	2.32848	1.05012	1.80321e-05
Podallea	-23.8833	29.5333	290.928	88243.9	1308.64	2.3076	1.05054	1.80267e-05
Podallea	-24.31	29.27	290.862	88243.9	1282.69	2.29556	1.0509	1.80235e-05
Podallea	-18.77	46.87	291.933	88798.8	1882.94	2.20167	1.05095	1.80749e-05
Lomamyia	31.43	-110.41	287.817	87107.9	692.671	3.45444	1.05096	1.78769e-05
Lomamyia	31.43	-110.41	287.817	87107.9	692.671	3.45444	1.05096	1.78769e-05
Nodalla	21.49	39.19	301.639	91887.2	2263.29	3.29877	1.05114	1.85366e-05
Nodalla	21.61	39.25	301.597	91887.2	2191.1	3.20456	1.0516	1.85346e-05
Nodalla	21.56	39.22	301.597	91887.2	2191.1	3.20456	1.0516	1.85346e-05
Lomamyia	31.84	-109.45	287.472	87107.9	670.756	3.5629	1.05232	1.78603e-05
Lomamyia	23.29	-106.07	298.028	90854.7	2141.55	1.95006	1.05234	1.83657e-05
Nodalla	21.52	39.12	301.229	91887.2	2296.71	3.4748	1.05242	1.85172e-05
Lomamyia	19.01	-98.19	289.872	88075.9	1143.41	1.9549	1.0531	1.79759e-05
Lomamyia	29.07	-110.96	296.266	90137	1476.76	2.03706	1.05312	1.82819e-05
Podallea	-25.3	28	292.883	89151.7	1326.72	2.33269	1.05424	1.81205e-05
Podallea	-25.24	28.06	292.816	89151.7	1328.27	2.30142	1.05448	1.81172e-05
Podallea	-25.24	28.06	292.816	89151.7	1328.27	2.30142	1.05448	1.81172e-05
Podallea	-25.24	28.06	292.816	89151.7	1328.27	2.30142	1.05448	1.81172e-05
Podallea	-25.47	27.28	292.829	89151.7	1289.36	2.4111	1.0546	1.81178e-05
Podallea	-25.44	28	292.598	89151.7	1296.07	2.37425	1.05541	1.81068e-05
Podallea	-25.44	28	292.598	89151.7	1296.07	2.37425	1.05541	1.81068e-05
Podallea	-25.4	27.12	292.566	89151.7	1273.44	2.43294	1.05562	1.81053e-05
Podallea	-19.02	29.15	292.743	89231.1	1331.63	2.41452	1.05567	1.81137e-05
Podallea	-19.02	29.15	292.743	89231.1	1331.63	2.41452	1.05567	1.81137e-05
Podallea	-19.02	29.15	292.743	89231.1	1331.63	2.41452	1.05567	1.81137e-05
Podallea	-25.45	28.12	292.527	89151.7	1289.7	2.35283	1.05569	1.81034e-05
Podallea	-25.45	28.12	292.527	89151.7	1289.7	2.35283	1.05569	1.81034e-05
Podallea	-25.48	28.2	292.418	89151.7	1292.47	2.32598	1.05607	1.80982e-05
Podallea	-25.48	28.2	292.418	89151.7	1292.47	2.32598	1.05607	1.80982e-05
Podallea	-25.41	28.18	292.418	89151.7	1292.47	2.32598	1.05607	1.80982e-05
Podallea	-25.4	28.2	292.418	89151.7	1292.47	2.32598	1.05607	1.80982e-05
Podallea	-23.45	24.49	295.494	90128.1	1239.55	2.75094	1.05682	1.82452e-05
Podallea	-23.45	24.49	295.494	90128.1	1239.55	2.75094	1.05682	1.82452e-05
Nosybus	-19.72	28.79	292.044	89231.1	1287.73	2.567	1.05839	1.80803e-05
Nosybus	-19.72	28.79	292.044	89231.1	1287.73	2.567	1.05839	1.80803e-05
Podallea	-20.15	28.59	292.294	89340.1	1272.16	2.64031	1.05886	1.80922e-05
Lekrugeria	22.35	96.92	294.238	90177	1893.82	1.01548	1.05898	1.81853e-05
Lomamyia	32.7	-109.87	285.695	87107.9	613.502	3.75765	1.05914	1.77743e-05
Podallea	-17.85	25.8167	295.86	90596.2	1493.28	2.7415	1.0599	1.82626e-05
Podallea	-17.93	25.85	295.826	90596.2	1512.97	2.69429	1.05993	1.8261e-05
Podallea	-17.9167	25.85	295.826	90596.2	1512.97	2.69429	1.05993	1.8261e-05
Lomamyia	25.6833	97.4	294.735	90538	2121.72	0.975521	1.06045	1.8209e-05
Nosybus	-20.1333	28.7167	291.759	89340.1	1260.63	2.61679	1.06085	1.80666e-05
Podallea	-5	38.27	296.756	91222.8	2205.47	2.2884	1.06089	1.83053e-05
Podallea	-24	28.25	291.105	89151.7	1257.6	2.37635	1.06099	1.80352e-05
Podallea	-24	28.25	291.105	89151.7	1257.6	2.37635	1.06099	1.80352e-05
Podallea	-25.75	28.23	291.046	89151.7	1187.04	2.34775	1.06153	1.80324e-05
Isoscelipteron	36.3833	33.2333	285.362	87341.6	830.665	2.45123	1.06222	1.77581e-05
Lomamyia	31.91	-109.26	284.863	87107.9	608.404	3.84467	1.06225	1.77339e-05
Nosybus	-6.4167	20.8	298.371	91863.5	2264.95	1.48312	1.06237	1.8382e-05
Nodalla	22.47	5.5	296.818	90825.1	639.679	3.77898	1.06295	1.83082e-05
Nodalla	22.47	5.5	296.818	90825.1	639.679	3.77898	1.06295	1.83082e-05
Nodalla	27.2	40.18	294.947	90264.9	657.619	3.37142	1.063	1.82191e-05
Lomamyia	17.93	-99.6	299.382	92146.2	2010.38	1.44215	1.06319	1.84299e-05
Nodalla	24.4	4.41	297.274	91062.3	699.271	4.0039	1.06383	1.83299e-05
Nodalla	27.13	41.07	294.754	90264.9	579.717	3.31244	1.06404	1.82099e-05
Nodalla	23.03	5.11	296.507	90825.1	632.319	3.7834	1.06409	1.82934e-05
Nodalla	23.03	5.11	296.507	90825.1	632.319	3.7834	1.06409	1.82934e-05
Nodalla	23.03	5.11	296.507	90825.1	632.319	3.7834	1.06409	1.82934e-05
Podallea	-24.17	28.51	290.304	89151.7	1213.91	2.38979	1.06412	1.79967e-05
Podallea	-24.17	28.51	290.304	89151.7	1213.91	2.38979	1.06412	1.79967e-05
Podallea	-24.39	28.42	290.211	89151.7	1199.51	2.39548	1.06452	1.79922e-05
Podallea	-24.39	28.42	290.211	89151.7	1199.51	2.39548	1.06452	1.79922e-05
Isoscelipteron	38.36	31.42	284.483	87341.6	826.596	2.13794	1.06552	1.77155e-05
Nosybus	-11.86	34.59	297.751	91881.7	2058.65	2.32917	1.06571	1.83525e-05
Nosybus	-11.86	34.59	297.751	91881.7	2058.65	2.32917	1.06571	1.83525e-05
Nodalla	22.53	5.38	295.998	90825.1	598.192	3.76548	1.06608	1.82692e-05
Nodalla	22.53	5.38	295.998	90825.1	598.192	3.76548	1.06608	1.82692e-05
Nodalla	26.95	55.6	299.876	92744.5	2308.85	3.72023	1.06707	1.84533e-05
Nodalla	23.39	5.32	295.544	90825.1	576.181	3.80773	1.06781	1.82475e-05
Nosybus	-0.7167	26.5667	297.228	92126.1	2362	1.28648	1.0691	1.83277e-05
Nodalla	27.2	56.29	299.779	92913.7	2270.22	3.47859	1.06956	1.84487e-05
Nodalla	27.2	56.28	299.779	92913.7	2270.22	3.47859	1.06956	1.84487e-05
Nodalla	27.2	56.28	299.779	92913.7	2270.22	3.47859	1.06956	1.84487e-05
Nodalla	27.2	56.28	299.779	92913.7	2270.22	3.47859	1.06956	1.84487e-05
Nodalla	27.2	56.28	299.779	92913.7	2270.22	3.47859	1.06956	1.84487e-05
Nodalla	27.2	56.28	299.779	92913.7	2270.22	3.47859	1.06956	1.84487e-05
Podallea	-26.22	27.87	288.895	89151.7	1068.02	2.56063	1.06997	1.79289e-05
Podallea	-23.58	27.45	294.237	90943.1	1382.76	2.29437	1.07034	1.81852e-05
Podallea	-23.58	27.45	294.237	90943.1	1382.76	2.29437	1.07034	1.81852e-05
Berlekrumyia	-11.61	34.29	296.419	91881.7	2009.71	2.07381	1.07071	1.82892e-05
Lomamyia	21.5	-104.89	293.452	90854.7	1650.3	1.73637	1.07096	1.81477e-05
Podallea	-23.53	28.2	293.683	90943.1	1390.61	2.2494	1.07233	1.81587e-05
Nodalla	4.01	35.78	301.566	93702	2075.15	2.23044	1.07317	1.85332e-05
Nodalla	4.01	35.78	301.566	93702	2075.15	2.23044	1.07317	1.85332e-05
Podallea	-10.85	14.38	293.768	91209.4	1648.04	2.37637	1.07402	1.81628e-05
Lomamyia	18.34	-99.54	296.553	92146.2	1684.76	1.5644	1.07478	1.82956e-05
Nosybus	7.37	12.29	295.172	91787	1702.27	1.70602	1.07549	1.82298e-05
Podallea	-22.4	26.71	292.82	90943.1	1307.94	2.59375	1.07586	1.81174e-05
Nodalla	13.4	22.13	298.97	92837.5	1124.35	2.48398	1.0766	1.84104e-05
Nodalla	13.4	22.13	298.97	92837.5	1124.35	2.48398	1.0766	1.84104e-05
Nodalla	28.11	43.2	296.435	91912.3	702.569	3.92458	1.07682	1.829e-05
Nodalla	30.75	-7.09	289.835	89950.4	677.848	4.14417	1.07787	1.79742e-05
Nosybus	5.94	15.6	297.147	92755.6	2007.67	1.38621	1.07834	1.83239e-05
Nodalla	26.17	44.12	298.306	92685.9	811.56	3.87294	1.07861	1.83789e-05
Nodalla	30.45	-8.2	289.434	89950.4	819.64	3.68596	1.07872	1.79548e-05
Nodalla	30.45	-8.2	289.434	89950.4	819.64	3.68596	1.07872	1.79548e-05
Nodalla	23.25	5.46	292.679	90825.1	467.119	3.58742	1.07876	1.81107e-05
Nodalla	23.25	5.46	292.679	90825.1	467.119	3.58742	1.07876	1.81107e-05
Nosybus	3.6	28.35	297.951	93123.4	2179.79	1.44233	1.07897	1.83621e-05
Nodalla	23.49	5.59	292.565	90825.1	467.358	3.62687	1.07917	1.81052e-05
Nodalla	23.49	5.59	292.565	90825.1	467.358	3.62687	1.07917	1.81052e-05
Nodalla	27.38	56.12	297.237	92744.5	1660.4	3.16102	1.07942	1.83281e-05
Isoscelipteron	37.6	36.95	287.907	89613.5	945.367	2.07365	1.07979	1.78813e-05
Nodalla	2.49	36.79	298.175	93146.1	1865.94	2.45767	1.07981	1.83727e-05
Podallea	-17.6167	31.7333	292.008	91106.8	1410.69	2.11304	1.08034	1.80785e-05
Nodalla	27.53	41.67	295.42	91912.3	632.698	3.52335	1.08083	1.82417e-05
Podallea	4.73	27.68	297.502	93195.8	2184.77	1.4584	1.08142	1.83407e-05
Nodalla	13.21	30.78	300.927	93976.7	1321.98	2.58946	1.08193	1.8503e-05
Lomamyia	50.2167	-121.533	279.471	87067.8	651.102	2.21302	1.08204	1.74712e-05
Lomamyia	50.23	-121.58	279.471	87067.8	651.102	2.21302	1.08204	1.74712e-05
Lekrugeria	12.86	30.22	300.783	93976.7	1309.78	2.55152	1.0825	1.84962e-05
Nodalla	12.86	30.22	300.783	93976.7	1309.78	2.55152	1.0825	1.84962e-05
Nodalla	23.51	6.05	291.491	90825.1	441.39	3.57054	1.08327	1.80537e-05
Lomamyia	42.59	-122.82	284.404	88774.3	837.023	2.99498	1.08331	1.77117e-05
Podallea	13.1667	30.2167	300.589	93976.7	1251.46	2.57844	1.08345	1.8487e-05
Speleoberotha	-20.3097	-45.8464	293.764	92103	1905.93	1.50506	1.08348	1.81626e-05
Isoscelipteron	38.96	35.24	283.672	88569.3	768.752	2.21619	1.08391	1.76761e-05
Lomamyia	33.85	-116.56	293.243	91629.1	899.6	3.32325	1.08429	1.81376e-05
Lomamyia	33.84	-116.61	293.243	91629.1	899.6	3.32325	1.08429	1.81376e-05
Podallea	-18.54	32.13	290.969	91106.8	1346.35	2.08933	1.08449	1.80287e-05
Podallea	-18.53	32.12	290.969	91106.8	1346.35	2.08933	1.08449	1.80287e-05
Nodalla	33.8667	7.8667	294.814	92286.6	1229.11	3.623	1.08481	1.82127e-05
Nodalla	33.88	7.88	294.814	92286.6	1229.11	3.623	1.08481	1.82127e-05
Nodalla	33.88	7.88	294.814	92286.6	1229.11	3.623	1.08481	1.82127e-05
Nodalla	33.88	7.88	294.814	92286.6	1229.11	3.623	1.08481	1.82127e-05
Berotha	18.8	98.92	298.437	93834.9	2265.75	0.952917	1.08514	1.83851e-05
Berotha	18.82	98.92	298.437	93834.9	2265.75	0.952917	1.08514	1.83851e-05
Lomamyia	29.18	-102.96	293.486	91878.4	1165.9	3.17115	1.08515	1.81493e-05
Lomamyia	36.06	-115.08	293.271	91642.7	648.648	3.75102	1.08547	1.8139e-05
Podallea	4.16	11.54	297.229	93540	2394.56	1.2546	1.08552	1.83278e-05
Nyrma	39.09	35.18	283.055	88569.3	751.51	2.21913	1.08635	1.76461e-05
Nyrma	39.09	35.18	283.055	88569.3	751.51	2.21913	1.08635	1.76461e-05
Nyrma	39.09	35.18	283.055	88569.3	751.51	2.21913	1.08635	1.76461e-05
Lomamyia	36.17	-115.14	292.887	91642.7	644.298	3.70358	1.08692	1.81206e-05
Speleoberotha	-20.4458	-45.4422	292.873	92103	1765.52	1.55215	1.0874	1.812e-05
Nosybus	-18.2	31.55	290.243	91106.8	1258.82	2.18998	1.0876	1.79938e-05
Podallea	-18.19	31.55	290.243	91106.8	1258.82	2.18998	1.0876	1.79938e-05
Podallea	-22.43	31.02	297.096	93508.3	1834.64	1.78573	1.08811	1.83214e-05
Podallea	-22.41	31.02	297.096	93508.3	1834.64	1.78573	1.08811	1.83214e-05
Podallea	-22.26	31.12	296.98	93508.3	1810.31	1.8356	1.08865	1.83159e-05
Lomamyia	34.14	-118.26	291.709	91629.1	1139.93	3.18848	1.08891	1.80642e-05
Lomamyia	34.05	-118.24	291.709	91629.1	1139.93	3.18848	1.08891	1.80642e-05
Lomamyia	36.78	-119.42	290.695	91303.6	971.713	2.88212	1.08957	1.80155e-05
Lomamyia	33.96	-117.95	291.259	91629.1	1168.99	3.08583	1.09046	1.80426e-05
Lomamyia	33.84	-117.91	291.259	91629.1	1168.99	3.08583	1.09046	1.80426e-05
Nodalla	28	56	294.825	92744.5	1115.58	2.69698	1.09068	1.82133e-05
Nodalla	28	56	294.825	92744.5	1115.58	2.69698	1.09068	1.82133e-05
Lomamyia	35.06	-115.55	291.866	91642.7	606.829	4.2025	1.09089	1.80717e-05
Lomamyia	33.77	-118.19	291.027	91629.1	1256.01	3.54882	1.09093	1.80315e-05
Lomamyia	34.13	-117.24	291.331	91629.1	975.494	3.06931	1.09106	1.80461e-05
Lomamyia	34.05	-117.31	291.331	91629.1	975.494	3.06931	1.09106	1.80461e-05
Lomamyia	34.03	-117.2	291.331	91629.1	975.494	3.06931	1.09106	1.80461e-05
Lomamyia	34	-117.37	291.171	91629.1	1053.95	2.89319	1.09131	1.80383e-05
Lomamyia	33.98	-117.38	291.171	91629.1	1053.95	2.89319	1.09131	1.80383e-05
Lomamyia	34.1	-117.65	291.076	91629.1	1024.78	2.98704	1.0918	1.80338e-05
Lomamyia	34.12	-117.66	291.076	91629.1	1024.78	2.98704	1.0918	1.80338e-05
Podallea	-22.7	31.02	295.957	93508.3	1782.12	1.77194	1.09254	1.82672e-05
Lomamyia	36.84	-119.91	289.83	91303.6	1031.19	2.8155	1.09255	1.79739e-05
Nodalla	30.9667	-8.2167	285.853	89950.4	719.819	3.30825	1.09269	1.77819e-05
Lomamyia	34.09	-118.43	290.692	91629.1	1136.21	3.45775	1.09273	1.80154e-05
Podallea	8.91	8.41	299.513	94752.6	2028.89	1.98842	1.09295	1.84361e-05
Nodalla	9.08	7.4	299.483	94752.6	2026	1.92708	1.09307	1.84347e-05
Podallea	9.08	7.4	299.483	94752.6	2026	1.92708	1.09307	1.84347e-05
Lomamyia	34.17	-118.58	290.67	91629.1	1020.96	3.32994	1.09334	1.80143e-05
Lomamyia	33.86	-117.82	290.561	91629.1	1111.11	3.0035	1.09334	1.80091e-05
Lomamyia	22.3	105.28	295.677	93713.9	2284.66	1.51538	1.09376	1.82539e-05
Nodalla	22.21	58.51	301.368	95343.6	1580.71	2.93204	1.09501	1.85238e-05
Lomamyia	29.27	-103.3	291.081	91878.4	962.992	3.56531	1.09504	1.8034e-05
Nodalla	23.6833	58.1667	300.461	95343.6	2285.93	3.71574	1.09523	1.84809e-05
Podallea	-18.4167	47.0833	292.539	92752.9	1909.28	2.16467	1.09573	1.8104e-05
Podallea	-23.7167	30.6667	295.156	93508.3	1725.79	1.71137	1.09575	1.82291e-05
Lomamyia	14.01	-87.01	292.836	92812.4	1733.7	2.34083	1.09612	1.81182e-05
Lomamyia	38.2	-120.68	288.798	91303.6	964.219	2.78267	1.09676	1.79242e-05
Spiroberotha	9.38	-68.33	300.105	95462	2542.08	2.34229	1.09678	1.84641e-05
Nosybus	-4.03	21.73	297.908	94842.6	2577.61	1.16067	1.09747	1.836e-05
Podallea	-4.04	21.76	297.908	94842.6	2577.61	1.16067	1.09747	1.836e-05
Nodalla	23.45	58.5833	300.195	95343.6	1985.71	3.36896	1.09751	1.84684e-05
Podallea	10.51	7.44	298.591	94752.6	1741.28	2.43296	1.09759	1.83924e-05
Podallea	10.5	7.44	298.506	94752.6	1766.2	2.41131	1.0978	1.83884e-05
Podallea	10.5	7.44	298.506	94752.6	1766.2	2.41131	1.0978	1.83884e-05
Podallea	-23.4	30.39	294.648	93508.3	1652.92	1.76248	1.09797	1.82048e-05
Nodalla	24.59	46.71	299.496	94727.6	793.794	3.60838	1.09815	1.84353e-05
Nodalla	24.57	46.68	299.496	94727.6	793.794	3.60838	1.09815	1.84353e-05
Nosybus	-5.35	21.4167	297.91	94842.6	2418.34	1.27635	1.09816	1.83601e-05
Nosybus	-5.35	21.4167	297.91	94842.6	2418.34	1.27635	1.09816	1.83601e-05
Nodalla	35.71	2.41	288.441	91321.1	990.852	3.25373	1.0982	1.7907e-05
Nodalla	35.71	2.41	288.441	91321.1	990.852	3.25373	1.0982	1.7907e-05
Lomamyia	34.05	-116.32	289.773	91629.1	664.285	3.95552	1.09834	1.79712e-05
Lomamyia	37.98	-120.38	288.435	91303.6	915.502	2.8356	1.09836	1.79067e-05
Lomamyia	37.98	-120.38	288.435	91303.6	915.502	2.8356	1.09836	1.79067e-05
Lomamyia	33.9	-116.09	289.728	91642.7	645.506	3.98225	1.09876	1.7969e-05
Podallea	9.08	8.68	298.031	94752.6	1865.71	2.03113	1.09911	1.83658e-05
Podallea	11.12	7.73	298.255	94752.6	1643.35	2.51452	1.09926	1.83765e-05
Podallea	-22.58	29.57	294.429	93508.3	1545.31	2.0296	1.09927	1.81943e-05
Podallea	-22.58	29.57	294.429	93508.3	1545.31	2.0296	1.09927	1.81943e-05
Podallea	-22.58	29.56	294.429	93508.3	1545.31	2.0296	1.09927	1.81943e-05
Nodalla	24.81	46.67	299.201	94727.6	777.162	3.57969	1.09931	1.84213e-05
Nodalla	24.73	46.82	299.201	94727.6	777.162	3.57969	1.09931	1.84213e-05
Nodalla	24.72	46.82	299.201	94727.6	777.162	3.57969	1.09931	1.84213e-05
Lomamyia	34.51	-117.91	289.322	91629.1	763.862	3.47783	1.0996	1.79495e-05
Berotha	7.6333	125.033	299.066	95444.8	2699.69	0.82025	1.09969	1.84149e-05
Nodalla	14.7667	49.3	301.572	96043.6	2177.35	4.62498	1.09975	1.85335e-05
Nodalla	14.7667	49.3	301.572	96043.6	2177.35	4.62498	1.09975	1.85335e-05
Podallea	11.16	7.64	298.105	94752.6	1639.37	2.5791	1.09983	1.83693e-05
Podallea	11.16	7.64	298.105	94752.6	1639.37	2.5791	1.09983	1.83693e-05
Nodalla	23.45	58.1333	299.759	95343.6	1757.73	3.16215	1.10011	1.84478e-05
Nodalla	23.35	58.05	299.759	95343.6	1757.73	3.16215	1.10011	1.84478e-05
Isoscelipteron	40.46	-3.75	287.46	91172	985.54	2.26958	1.10017	1.78597e-05
Isoscelipteron	40.46	-3.75	287.46	91172	985.54	2.26958	1.10017	1.78597e-05
Isoscelipteron	40.46	-3.75	287.46	91172	985.54	2.26958	1.10017	1.78597e-05
Lomamyia	33.83	-116.55	289.133	91629.1	726.192	3.57054	1.10049	1.79404e-05
Nodalla	24.53	46.55	298.818	94727.6	751.8	3.53173	1.10083	1.84032e-05
Nodalla	24.73	46.57	298.796	94727.6	761.648	3.5505	1.10087	1.84021e-05
Podallea	10.45	8.01	297.773	94752.6	1680.16	2.35944	1.10088	1.83536e-05
Podallea	10.45	8.01	297.773	94752.6	1680.16	2.35944	1.10088	1.83536e-05
Podallea	-22.52	29.14	294.014	93508.3	1485.62	2.2306	1.10108	1.81745e-05
Podallea	-22.52	29.14	294.014	93508.3	1485.62	2.2306	1.10108	1.81745e-05
Nodalla	23.29	58.03	299.674	95343.6	1589.26	2.96275	1.10116	1.84437e-05
Nodalla	25.17	46.65	298.666	94727.6	759.308	3.64698	1.10135	1.8396e-05
Nodalla	31.09	35.38	298.43	94970.6	1513.44	2.53781	1.10173	1.83848e-05
Podallea	-23.59	30.1	293.597	93508.3	1540.62	1.87863	1.1024	1.81546e-05
Nodalla	25.76	47.1	298.349	94727.6	749.283	3.77662	1.10257	1.8381e-05
Lomamyia	19.11	-104.34	299.046	95593.6	2443.72	2.54811	1.10263	1.8414e-05
Podallea	9.32	13.39	301.079	96068	1992.4	1.84956	1.10264	1.85102e-05
Lomamyia	34.38	-116.98	288.632	91629.1	668.625	3.8995	1.10266	1.79162e-05
Lomamyia	30.78	-103.74	289.1	91878.4	848.446	4.35429	1.10306	1.79388e-05
Nodalla	26.51	45.35	298.351	94775.4	756.787	3.89577	1.10309	1.8381e-05
Isoscelipteron	21.02	105.85	296.687	94960.6	2442.97	1.36427	1.10397	1.8302e-05
Isoscelipteron	21.02	105.85	296.687	94960.6	2442.97	1.36427	1.10397	1.8302e-05
Lekrugeria	9.3	31.7	301.04	96178.3	1990.13	1.99063	1.10407	1.85083e-05
Lekrugeria	9.76	31.95	301.075	96178.3	1956.45	2.07713	1.10409	1.851e-05
Lekrugeria	9.76	31.95	301.075	96178.3	1956.45	2.07713	1.10409	1.851e-05
Podallea	9.76	31.95	301.075	96178.3	1956.45	2.07713	1.10409	1.851e-05
Podallea	9.76	31.95	301.075	96178.3	1956.45	2.07713	1.10409	1.851e-05
Tanzanberotha	-8	38	298.841	95629.1	2376.01	1.88373	1.1041	1.84043e-05
Podallea	9.76	8.38	296.883	94752.6	1673.01	2.33698	1.10421	1.83113e-05
Podallea	9.26	31.03	300.94	96161.9	1953.69	2.00917	1.10441	1.85036e-05
Podallea	9.27	31.03	300.94	96161.9	1953.69	2.00917	1.10441	1.85036e-05
Podallea	9.27	31.03	300.94	96161.9	1953.69	2.00917	1.10441	1.85036e-05
Podallea	9.27	31.03	300.94	96161.9	1953.69	2.00917	1.10441	1.85036e-05
Podallea	9.27	31.03	300.94	96161.9	1953.69	2.00917	1.10441	1.85036e-05
Podallea	9.27	31.03	300.94	96161.9	1953.69	2.00917	1.10441	1.85036e-05
Podallea	9.45	31.3333	300.988	96178.3	1946.64	2.01381	1.10445	1.85059e-05
Lomamyia	19.5	-105.04	298.429	95593.6	2485.95	2.58167	1.10472	1.83847e-05
Lomamyia	35.27	-115.28	288.221	91642.7	500.681	4.40356	1.10517	1.78964e-05
Lomamyia	35.21	-115.29	288.221	91642.7	500.681	4.40356	1.10517	1.78964e-05
Manselliberotha	-21.48	15.39	294.812	93989.1	1091.94	2.54804	1.10554	1.82126e-05
Lekrugeria	9.05	29.5833	300.646	96161.9	1935.22	2.03425	1.10557	1.84897e-05
Lekrugeria	9.32	29.85	300.622	96161.9	1917.05	2.06229	1.10574	1.84886e-05
Podallea	9.23	29.93	300.622	96161.9	1917.05	2.06229	1.10574	1.84886e-05
Podallea	9.23	29.93	300.622	96161.9	1917.05	2.06229	1.10574	1.84886e-05
Nodalla	15.94	48.79	301.086	96043.6	1187.51	3.59725	1.10585	1.85105e-05
Nodalla	23.0014	57.3	298.811	95343.6	1173.05	2.85992	1.10618	1.84029e-05
Nodalla	10.8167	30.1833	300.782	96161.9	1637.76	2.2265	1.10637	1.84962e-05
Berotha	5.8333	118.117	300.402	96559.5	2983.17	1.94405	1.10649	1.84782e-05
Isoscelipteron	5.8333	118.117	300.402	96559.5	2983.17	1.94405	1.10649	1.84782e-05
Isoscelipteron	5.8833	118.033	300.317	96559.5	2982.71	1.94764	1.1068	1.84741e-05
Nosybus	0.5167	25.2	297.922	95651.8	2519.97	1.13956	1.10713	1.83607e-05
Lomamyia	34.25	-117.19	287.435	91629.1	686.994	3.60719	1.10717	1.78584e-05
Podallea	7.3	18.2833	298.466	95703.1	2179.56	1.48069	1.10721	1.83865e-05
Nodalla	30.7833	35.2833	297.156	94970.6	1327.37	2.65098	1.10728	1.83243e-05
Lomamyia	44.69	-121.23	283.554	90458	756.373	3.36069	1.10762	1.76704e-05
Nodalla	23.33	58.39	298.029	95343.6	1474.26	2.97079	1.10775	1.83657e-05
Nodalla	23.33	58.39	298.029	95343.6	1474.26	2.97079	1.10775	1.83657e-05
Nodalla	23.33	58.39	298.029	95343.6	1474.26	2.97079	1.10775	1.83657e-05
Nodalla	23.33	58.39	298.029	95343.6	1474.26	2.97079	1.10775	1.83657e-05
Nodalla	23.33	58.38	298.029	95343.6	1474.26	2.97079	1.10775	1.83657e-05
Nosybus	-4.3833	15.9667	297.169	95426.5	2304.74	1.3349	1.10825	1.83249e-05
Podallea	-4.3833	15.9667	297.169	95426.5	2304.74	1.3349	1.10825	1.83249e-05
Spiroberotha	10.29	-67.63	297.253	95462	2242.98	2.4399	1.10862	1.83289e-05
Nosybus	-5.3	15.22	297.073	95426.5	2288.87	1.36152	1.10868	1.83203e-05
Nosybus	-5.3	15.22	297.073	95426.5	2288.87	1.36152	1.10868	1.83203e-05
Spermophorella	-18	126.583	300.867	96314.3	1402.98	2.60567	1.10885	1.85001e-05
Spermophorella	-18	126.583	300.867	96314.3	1402.98	2.60567	1.10885	1.85001e-05
Manselliberotha	-22.01	15.32	293.807	93989.1	1040.58	2.83144	1.10955	1.81647e-05
Podallea	-5.16	14.53	296.817	95426.5	2292.94	1.33708	1.10962	1.83081e-05
Lomamyia	34.36	-117.63	286.841	91629.1	636.71	3.67733	1.1097	1.78297e-05
Podallea	-6.83	37.66	297.541	95629.1	2137.1	2.17162	1.10998	1.83426e-05
Lomamyia	35.78	-118.43	286.744	91629.1	623.15	3.98942	1.11013	1.78251e-05
Nodalla	32.57	3.44	293.482	93901.6	942.133	4.24738	1.11018	1.81491e-05
Podallea	10.95	11.28	299.466	96068	1612.67	2.34952	1.11025	1.84339e-05
Lomamyia	34.29	-117.83	286.603	91629.1	697.494	3.45177	1.11034	1.78183e-05
Lomamyia	38.05	-120.21	285.558	91303.6	716.277	2.89587	1.11034	1.77677e-05
Lomamyia	38.04	-120.23	285.558	91303.6	716.277	2.89587	1.11034	1.77677e-05
Nodalla	35.86	-0.31	291.023	93363.3	1495.19	3.64615	1.11062	1.80312e-05
Berlekrumyia	-19.79	33.09	289.985	93006.7	1406.16	2.06394	1.11072	1.79814e-05
Lomamyia	38.68	-120.66	285.442	91303.6	723.65	2.77327	1.11076	1.7762e-05
Lomamyia	44.65	-121.25	282.75	90458	722.171	3.35681	1.11093	1.76312e-05
Spermophorella	-17.05	128.12	300.105	96314.3	1538.82	2.26144	1.11107	1.84641e-05
Spermophorella	-17.05	128.12	300.105	96314.3	1538.82	2.26144	1.11107	1.84641e-05
Lomamyia	40.2	-122.2	290.07	92915.6	986.729	2.92071	1.1112	1.79855e-05
Lomamyia	34.95	-118.58	286.173	91629.1	658.95	3.66417	1.11218	1.77974e-05
Lomamyia	34.45	-117.85	286.166	91629.1	613.377	3.64829	1.11242	1.77971e-05
Lomamyia	34.41	-117.86	286.166	91629.1	613.377	3.64829	1.11242	1.77971e-05
Lomamyia	34.45	-117.85	286.166	91629.1	613.377	3.64829	1.11242	1.77971e-05
Lomamyia	40.59	-122.39	289.752	92915.6	956.617	2.82171	1.11256	1.79702e-05
Trichoma	-18.07	145.69	295.682	95242.2	2073.31	3.8781	1.11268	1.82541e-05
Podallea	-15.96	35.59	290.011	93242.2	1574.3	1.8336	1.11268	1.79826e-05
Podallea	9.9	8.86	295.108	94834.4	1466.62	2.41104	1.11274	1.82268e-05
Lomamyia	39.05	-121.31	289.53	92915.6	991.01	2.84477	1.11326	1.79595e-05
Lomamyia	33.81	-116.68	285.871	91629.1	625.1	3.67654	1.11351	1.77828e-05
Lomamyia	33.81	-116.68	285.871	91629.1	625.1	3.67654	1.11351	1.77828e-05
Spermophorella	-24.32	118.49	297.641	95518.5	939.425	3.35963	1.11361	1.83473e-05
Nodalla	12	10	300.025	96544.6	1540.01	2.45765	1.11403	1.84604e-05
Podallea	23	35	298.429	95957.4	1197.03	2.94906	1.11465	1.83848e-05
Lekrugeria	11.83	10.17	299.794	96544.6	1545.37	2.44258	1.11487	1.84494e-05
Podallea	-23.7333	46	294.885	95009.1	1622.43	2.69669	1.11495	1.82161e-05
Nodalla	18.44	30.16	300.585	96610.5	816.831	3.4914	1.11589	1.84868e-05
Lomamyia	28.89	-99.1	293.931	94879.6	1638.13	3.4476	1.11696	1.81706e-05
Lomamyia	29.46	-101.06	294.063	94879.6	1443.93	3.29763	1.11733	1.81769e-05
Lomamyia	23.92	-106.89	298.108	96440.5	2130.23	2.66289	1.11738	1.83695e-05
Lomamyia	24.81	-107.39	298.065	96440.5	2000.4	2.20723	1.11811	1.83675e-05
Speleoberotha	-7.8675	-38.1203	296.005	95834.1	2051.09	2.0305	1.11853	1.82695e-05
Lomamyia	24.91	-107.51	297.992	96440.5	1952.66	2.06631	1.1186	1.8364e-05
Lomamyia	29.32	-99.47	293.552	94879.6	1564.46	3.44644	1.11874	1.81524e-05
Lomamyia	16.69	-93.73	297.246	96306	2112.82	2.46725	1.11912	1.83286e-05
Nodalla	30.36	35.16	294.211	94970.6	1126.78	2.85488	1.11926	1.8184e-05
Podallea	8.75	8.99	300.758	97483.9	2170.27	1.83837	1.11944	1.8495e-05
Lomamyia	25.46	-108.08	297.799	96440.5	1852.13	2.27273	1.11977	1.83548e-05
Lomamyia	40.71	-122.34	287.96	92915.6	877.815	2.77017	1.11984	1.78838e-05
Lomamyia	40.71	-122.34	287.96	92915.6	877.815	2.77017	1.11984	1.78838e-05
Isoscelipteron	41.7	-0.5667	287.116	92695.7	995.067	3.98479	1.11993	1.78431e-05
Nodalla	34.84	5.72	293.945	94982	1167.78	3.545	1.12023	1.81712e-05
Nodalla	34.84	5.72	293.945	94982	1167.78	3.545	1.12023	1.81712e-05
Nodalla	34.84	5.72	293.945	94982	1167.78	3.545	1.12023	1.81712e-05
Lomamyia	25.37	-108.47	297.63	96440.5	1866.48	2.65425	1.12033	1.83468e-05
Lomamyia	25.37	-108.47	297.63	96440.5	1866.48	2.65425	1.12033	1.83468e-05
Podallea	13.23	-5.93	300.868	97428.4	1700.92	2.16931	1.12044	1.85002e-05
Lomamyia	16.7	-93.01	296.919	96306	2053.43	2.35594	1.12061	1.8313e-05
Nodalla	35.53	36.43	291.039	94092.6	1134.12	2.33429	1.12092	1.8032e-05
Berotha	16.48	102.82	300.113	97520.1	2451.16	1.25502	1.12103	1.84645e-05
Trichoberotha	-16.4	131	300.544	97389.3	1724.61	2.13079	1.12109	1.84849e-05
Trichoberotha	-16.4	131	300.544	97389.3	1724.61	2.13079	1.12109	1.84849e-05
Trichoberotha	-16.4	131	300.544	97389.3	1724.61	2.13079	1.12109	1.84849e-05
Lomamyia	40.49	-121.89	287.66	92915.6	832.59	2.8496	1.12122	1.78693e-05
Lomamyia	40.49	-121.89	287.66	92915.6	832.59	2.8496	1.12122	1.78693e-05
Nodalla	25.13	3.51	299.004	96578.2	774.736	4.1145	1.1216	1.8412e-05
Podallea	7.5	3.91	299.818	97554.6	2566.7	1.54485	1.12203	1.84506e-05
Lomamyia	33.45	-112.07	295.522	95574.7	914.969	2.75542	1.12236	1.82465e-05
Lomamyia	33.45	-112.07	295.522	95574.7	914.969	2.75542	1.12236	1.82465e-05
Trichoberotha	-17.25	129.34	300.416	97389.3	1536.54	2.42858	1.12239	1.84789e-05
Podallea	7.9	3.78	299.741	97554.6	2500.98	1.55892	1.1226	1.84469e-05
Lomamyia	38.1	-3.64	289.988	93920.6	1166.43	2.80915	1.12277	1.79815e-05
Lomamyia	16.23	-92.12	291.844	94700	1585.79	2.11427	1.12304	1.80707e-05
Lomamyia	33.51	-112.14	295.324	95574.7	897.231	2.77025	1.12319	1.82371e-05
Lekrugeria	11.4333	-1.1667	301.087	97845.9	1918.38	1.92748	1.1235	1.85106e-05
Lomamyia	16.33	-95.24	300.946	98069	2543.12	3.90595	1.12388	1.85039e-05
Lomamyia	16.32	-95.24	300.946	98069	2543.12	3.90595	1.12388	1.85039e-05
Speleoberotha	-3.84467	-40.9097	295.236	96026.4	1976.67	1.4911	1.12405	1.82328e-05
Isoscelipteron	36.7333	-3.1333	289.473	93920.6	1316.15	4.05045	1.12409	1.79567e-05
Berotha	16.5	98.3	299.724	97740	2608.1	0.884021	1.12435	1.84461e-05
Lekrugeria	20.59	78.96	300.572	97779.1	1950.69	1.72125	1.12451	1.84862e-05
Podallea	9.88	4.49	300.531	97890.5	2166.64	2.11398	1.12501	1.84843e-05
Isoscelipteron	36.73	-3.74	289.236	93920.6	1309.49	4.04025	1.12504	1.79453e-05
Podallea	8.12	4.24	299.194	97554.6	2406.89	1.62315	1.12507	1.8421e-05
Nosybus	9.5	4.97	300.373	97890.5	2263.54	1.91556	1.12518	1.84768e-05
Podallea	8.18	5.88	299.252	97554.6	2328.36	1.8304	1.1252	1.84237e-05
Isoscelipteron	36.14	-5.46	290.716	94487.6	1501.23	4.04459	1.12523	1.80165e-05
Podallea	9.24	5.31	300.308	97890.5	2295.86	1.86015	1.12528	1.84737e-05
Spiroberotha	10.5	-66.92	293.307	95462	1809.42	2.30625	1.12548	1.81407e-05
Nosybus	7.48	4.54	298.956	97554.6	2498.95	1.48481	1.12556	1.84097e-05
Nosybus	7.48	4.54	298.956	97554.6	2498.95	1.48481	1.12556	1.84097e-05
Podallea	7.49	4.55	298.956	97554.6	2498.95	1.48481	1.12556	1.84097e-05
Nodalla	30.88	34.63	292.474	94970.6	1197.75	2.83498	1.12559	1.81009e-05
Nodalla	19.59	37.19	301.615	98348.4	2288.78	3.51402	1.12572	1.85355e-05
Nodalla	19.59	37.19	301.615	98348.4	2288.78	3.51402	1.12572	1.85355e-05
Berotha	21.11	79.07	300.259	97779.1	1907.52	1.7099	1.12587	1.84714e-05
Lomamyia	29.97	-98.91	291.637	94879.6	1433.43	3.64817	1.12667	1.80607e-05
Lomamyia	32.64	-111.4	294.31	95574.7	901.477	2.76767	1.12704	1.81887e-05
Nyrma	37.9	38.8	286.596	93046.5	791.862	2.16237	1.12716	1.78179e-05
Nodalla	30.62	34.88	292.213	94970.6	1011.17	2.8885	1.12744	1.80884e-05
Spermophorella	-25.06	148.24	291.436	94822.9	1281.28	2.66188	1.12746	1.80511e-05
Nodalla	28.01	2.4	296.896	96402.1	763.013	4.51512	1.12755	1.83119e-05
Berotha	-6.71	111.34	300.001	98192.9	2781.87	2.06454	1.12781	1.84592e-05
Berotha	-6.71	111.34	300.001	98192.9	2781.87	2.06454	1.12781	1.84592e-05
Lomamyia	32.03	-112.83	293.963	95574.7	1023.82	2.45637	1.12782	1.81721e-05
Trichoma	-25.1	147.37	291.408	94822.9	1201.21	2.66196	1.12793	1.80498e-05
Nodalla	28.83	33.76	292.371	94970.6	753.317	3.02898	1.12799	1.80959e-05
Nodalla	28.83	33.76	292.371	94970.6	753.317	3.02898	1.12799	1.80959e-05
Isoscelipteron	37.86	-3.02	288.745	93920.6	1079.99	3.02733	1.128	1.79217e-05
Lomamyia	39.79	-123.25	285.822	92915.6	899.767	2.57629	1.12812	1.77804e-05
Isoscelipteron	36.01	-5.6	289.95	94487.6	1403.15	4.02057	1.12865	1.79797e-05
Lekrugeria	22.34	31.63	299.414	97379.4	900.652	3.40665	1.12883	1.84314e-05
Lomamyia	38.01	-118.98	281.182	91303.6	441.162	3.54248	1.12891	1.75548e-05
Lomamyia	31.97	-99.9	291.205	94856.1	1235.73	4.42742	1.12895	1.804e-05
Lomamyia	31.85	-99.9	291.205	94856.1	1235.73	4.42742	1.12895	1.804e-05
Lomamyia	31.97	-99.9	291.205	94856.1	1235.73	4.42742	1.12895	1.804e-05
Spermophorella	-15.49	128.12	301.978	98643.5	2011.71	3.14086	1.12898	1.85526e-05
Spermophorella	-15.48	128.15	301.978	98643.5	2011.71	3.14086	1.12898	1.85526e-05
Trichoberotha	-15.48	128.15	301.978	98643.5	2011.71	3.14086	1.12898	1.85526e-05
Lomamyia	16.55	-94.95	299.532	98069	2513.89	3.652	1.12931	1.8437e-05
Lomamyia	16.44	-95.44	299.578	98069	2352.4	3.08267	1.12985	1.84392e-05
Spermophorella	-18.04	125.43	301.148	98270.3	1533.18	2.52281	1.12987	1.85134e-05
Podallea	7.82	6.07	297.93	97554.6	2293.9	1.79513	1.13034	1.83611e-05
Podallea	27.03	32.26	294.325	95947.1	938.452	2.89081	1.13123	1.81894e-05
Spermophorella	-17.25	124.59	300.477	98270.3	1762.44	2.11013	1.13139	1.84817e-05
Lomamyia	40.79	-121.85	285.151	92915.6	749.16	2.79777	1.13147	1.77479e-05
Lomamyia	39.65	-123.63	284.91	92915.6	940.727	3.06733	1.13154	1.77362e-05
Lomamyia	38.03	-119.97	280.476	91303.6	482.352	3.3279	1.13156	1.75203e-05
Lekrugeria	32.0067	72	297.625	97455.5	1791.67	1.42354	1.13256	1.83466e-05
Spermophorella	-17.15	125.15	300.254	98270.3	1645.84	2.15529	1.13274	1.84712e-05
Spermophorella	-17.15	125.15	300.254	98270.3	1645.84	2.15529	1.13274	1.84712e-05
Spermophorella	-17.15	125.15	300.254	98270.3	1645.84	2.15529	1.13274	1.84712e-05
Trichoberotha	-17.15	125.15	300.254	98270.3	1645.84	2.15529	1.13274	1.84712e-05
Nodalla	13.15	45.3167	303.516	99706.6	2569.53	4.42294	1.13304	1.86251e-05
Nodalla	13.15	45.3167	303.516	99706.6	2569.53	4.42294	1.13304	1.86251e-05
Nodalla	13.15	45.3167	303.516	99706.6	2569.53	4.42294	1.13304	1.86251e-05
Nodalla	28.1667	14.45	293.804	95967.3	965.123	3.80915	1.13335	1.81645e-05
Lomamyia	40.84	-121.93	284.63	92915.6	753.021	2.77888	1.13352	1.77226e-05
Spermophorella	-14.39	126.57	300.537	98643.5	2117.06	2.2816	1.13393	1.84846e-05
Lomamyia	36.05	-118.13	280.957	91629.1	403.058	4.66252	1.13403	1.75438e-05
Spermophorella	-17.35	125.92	300.09	98270.3	1488.96	2.30685	1.13405	1.84634e-05
Spermophorella	-17.35	125.92	300.09	98270.3	1488.96	2.30685	1.13405	1.84634e-05
Spermophorella	-17.35	125.92	300.09	98270.3	1488.96	2.30685	1.13405	1.84634e-05
Lomamyia	38.57	-119.51	279.754	91303.6	450.496	3.34642	1.13463	1.7485e-05
Stenobiella	-19.44	134.21	299.124	97914.2	1173.96	3.11146	1.13495	1.84177e-05
Lomamyia	16.87	-95.04	298.223	98069	2350.2	2.80698	1.13499	1.83749e-05
Podallea	6.32	8.11	300.677	99010.9	2707.37	1.37102	1.13508	1.84912e-05
Isoscelipteron	35.17	-5.27	288.474	94487.6	1178.26	3.62075	1.13545	1.79086e-05
Lekrugeria	32.0128	73.0008	296.827	97455.5	1783.26	1.28929	1.13565	1.83086e-05
Trichoberotha	-14.49	126.49	300.026	98643.5	2092.02	2.2596	1.13598	1.84604e-05
Lomamyia	34.46	-120.07	288.776	94676.9	1164.78	3.9448	1.13661	1.79232e-05
Podallea	6.75	6.6667	300.287	99010.9	2622.79	1.40171	1.13692	1.84727e-05
Stenobiella	-20.34	134.16	298.619	97914.2	1087.03	3.15354	1.13725	1.83938e-05
Stenobiella	-20.34	134.16	298.619	97914.2	1087.03	3.15354	1.13725	1.83938e-05
Stenobiella	-20.34	134.16	298.619	97914.2	1087.03	3.15354	1.13725	1.83938e-05
Podallea	7.8	6.73	300.391	99010.9	2448.77	1.65798	1.13729	1.84776e-05
Podallea	7.8	6.73	300.391	99010.9	2448.77	1.65798	1.13729	1.84776e-05
Lomamyia	41.02	-121.91	283.69	92915.6	717.46	2.77827	1.13744	1.7677e-05
Lomamyia	41.02	-121.91	283.69	92915.6	717.46	2.77827	1.13744	1.7677e-05
Trichoberotha	-17.37	133.4	299.777	98503.4	1570.62	2.54179	1.13758	1.84486e-05
Spermophorella	-14.11	132.15	300.848	99042.5	2052	1.93152	1.13766	1.84993e-05
Berotha	18.0133	98.0158	296.854	97740	2044.52	0.977833	1.13772	1.83099e-05
Lomamyia	16.33	-95.71	297.793	98069	2067.73	2.83617	1.13788	1.83545e-05
Trichoma	-26.74	133.55	294.407	96533.4	853.233	3.69635	1.13823	1.81933e-05
Spiroberotha	10.43	-85.09	299.67	98982.4	2766.9	2.94771	1.1383	1.84436e-05
Trichoberotha	-16.35	133.24	299.42	98503.4	1691.33	2.38196	1.13841	1.84317e-05
Nyrma	38.56	41.05	283.833	93046.5	713.398	1.88019	1.13849	1.7684e-05
Spermophorella	-16.15	127.12	299.806	98643.5	1641.91	1.94229	1.13878	1.845e-05
Spiroberotha	10.84	-85.71	299.619	98982.4	2682.75	3.69583	1.13886	1.84411e-05
Spiroberotha	10.94	-85.69	299.619	98982.4	2682.75	3.69583	1.13886	1.84411e-05
Lomamyia	35.53	-120.63	288.359	94676.9	1004.74	2.94219	1.13899	1.7903e-05
Trichoberotha	-14.32	132.42	300.529	99042.5	1995.88	1.97523	1.13912	1.84842e-05
Spermophorella	-16.4	125.57	298.585	98270.3	1633.73	2.10496	1.13912	1.83921e-05
Spermophorella	-16.4	125.57	298.585	98270.3	1633.73	2.10496	1.13912	1.83921e-05
Nosybus	7.9	-1.03	300.56	99259.9	2530.11	1.40006	1.13918	1.84856e-05
Trichoberotha	-13.82	131.83	300.398	99042.5	2069.98	1.8679	1.13929	1.8478e-05
Spiroberotha	9.7167	-74.7667	301.184	99627.6	2927.97	2.18012	1.13933	1.85152e-05
Podallea	6.37	2.39	300.389	99431	2969.91	2.30747	1.13989	1.84776e-05
Spermophorella	-16.55	126.13	298.495	98270.3	1518.81	2.15125	1.13997	1.83879e-05
Spiroberotha	9.39	-84.14	299.139	98982.4	2816.55	3.05134	1.1401	1.84184e-05
Spermophorella	-33.67	151	290.586	95642.5	1381.74	3.27219	1.14013	1.80103e-05
Spermophorella	-33.67	151	290.586	95642.5	1381.74	3.27219	1.14013	1.80103e-05
Spermophorella	-33.67	151	290.586	95642.5	1381.74	3.27219	1.14013	1.80103e-05
Stenobiella	-33.67	151	290.586	95642.5	1381.74	3.27219	1.14013	1.80103e-05
Stenobiella	-33.67	151	290.586	95642.5	1381.74	3.27219	1.14013	1.80103e-05
Podallea	5.5833	7.5833	299.579	99105.6	2747.1	1.35706	1.14016	1.84392e-05
Isoscelipteron	40.62	-3.91	286.1	94056.4	919.887	2.39204	1.14082	1.77939e-05
Berotha	25.5167	118.45	290.422	95758.2	1642.14	2.45712	1.14097	1.80024e-05
Spermophorella	-30.95	121.17	291.335	95814.6	999.421	3.56663	1.14098	1.80462e-05
Trichoma	-30.95	121.17	291.335	95814.6	999.421	3.56663	1.14098	1.80462e-05
Trichoberotha	-15.36	131.27	300.309	99042.5	1747.62	2.08167	1.14104	1.84738e-05
Trichoberotha	-15.02	126.4	299.045	98643.5	1781.01	1.81569	1.14107	1.8414e-05
Lomamyia	27.92	-110.91	298.144	98328.8	1714.02	2.95664	1.14114	1.83712e-05
Lomamyia	27.92	-110.91	298.144	98328.8	1714.02	2.95664	1.14114	1.83712e-05
Trichoberotha	-15.05	133.07	300.053	99042.5	1941.33	2.11527	1.14116	1.84617e-05
Podallea	-18.44	44.74	296.904	98094.2	2157.75	2.02737	1.14118	1.83123e-05
Nodalla	19.26	36.78	298.46	98348.4	1463.19	2.65835	1.14126	1.83862e-05
Podallea	7.78	2.2	300.423	99431	2616.86	1.43323	1.1413	1.84792e-05
Podallea	7.78	2.2	300.423	99431	2616.86	1.43323	1.1413	1.84792e-05
Lomamyia	35.31	-120.55	287.664	94676.9	1045.65	3.50492	1.14155	1.78695e-05
Lomamyia	35.28	-120.66	287.664	94676.9	1045.65	3.50492	1.14155	1.78695e-05
Lomamyia	27.97	-110.81	298.031	98328.8	1718.16	2.9127	1.14155	1.83658e-05
Isoscelipteron	4.76	115.01	300.589	99652	2937.18	1.92507	1.14183	1.8487e-05
Berotha	1.36	111.55	299.771	99367.6	2869.15	1.17656	1.14194	1.84483e-05
Trichoberotha	-15.58	133.22	299.929	99042.5	1861.47	2.18292	1.14199	1.84558e-05
Nodalla	15.1833	43.5333	298.764	98576.1	1568.3	3.34873	1.1423	1.84006e-05
Lomamyia	35.26	-120.76	287.376	94676.9	1096.25	3.81947	1.14246	1.78556e-05
Lekrugeria	17.95	82.5667	295.329	97638.4	2008.9	1.62615	1.14256	1.82373e-05
Nodalla	32.33	-6.37	288.965	95147.5	914.356	2.87798	1.14268	1.79323e-05
Lomamyia	29.39	-114.38	291.526	96174	1397.58	2.45977	1.14273	1.80554e-05
Lomamyia	29.73	-114.72	291.456	96174	1418.93	2.46304	1.14291	1.8052e-05
Lomamyia	39.62	-122.84	282.262	92915.6	664.419	2.66758	1.14344	1.76075e-05
Lomamyia	17.05	-88.97	297.025	98455.9	2444.11	1.79383	1.14369	1.8318e-05
Isoscelipteron	-6.0833	105.417	299.112	99314.6	2815.67	2.22176	1.14407	1.84171e-05
Isoscelipteron	-6.1	105.42	299.112	99314.6	2815.67	2.22176	1.14407	1.84171e-05
Nodalla	6.86	7.4	298.654	99010.9	2405.42	1.58973	1.1441	1.83954e-05
Spiroberotha	8.5667	-67.5833	300.74	99824	2715.1	2.41731	1.14422	1.84942e-05
Trichoma	-31.82	149.13	289.821	95642.5	1124.15	2.91575	1.1443	1.79735e-05
Stenobiella	-19.59	136.37	298.628	98595.1	1261.59	2.91694	1.14439	1.83942e-05
Stenobiella	-19.59	136.37	298.628	98595.1	1261.59	2.91694	1.14439	1.83942e-05
Lomamyia	34.51	-119.82	286.962	94676.9	918.819	3.42646	1.14493	1.78356e-05
Isoscelipteron	2.1167	102.333	300.258	99808	2912	2	1.14501	1.84714e-05
Nodalla	20.55	58.15	300.67	99683.2	2215.06	4.21991	1.14505	1.84908e-05
Podallea	-15.83	46.32	299.601	99438	2441.89	3.18302	1.14528	1.84403e-05
Isoscelipteron	3	101.617	300.224	99808	2855.25	1.64983	1.14539	1.84698e-05
Trichoberotha	-12.43	132.54	300.748	99834.9	2450.7	2.46394	1.14547	1.84946e-05
Trichoberotha	-13.17	132.5	300.97	99834.9	2205.32	1.77517	1.1457	1.8505e-05
Spermophorella	-12.48	132.42	300.573	99834.9	2500.81	2.81634	1.14592	1.84863e-05
Nosybus	-18.64	35.81	298.38	99100.3	2342.4	1.88031	1.14647	1.83824e-05
Nosybus	-18.64	35.81	298.38	99100.3	2342.4	1.88031	1.14647	1.83824e-05
Nosybus	-18.64	35.81	298.38	99100.3	2342.4	1.88031	1.14647	1.83824e-05
Nosybus	-18.64	35.81	298.38	99100.3	2342.4	1.88031	1.14647	1.83824e-05
Podallea	18.8	37.12	297.057	98348.4	1503.37	3.01346	1.14648	1.83196e-05
Nodalla	9.03	79.81	301.437	100352	2945.81	2.99659	1.14667	1.85271e-05
Berotha	3.07	101.52	299.888	99808	2841.85	1.53915	1.14673	1.84539e-05
Berotha	3.07	101.52	299.888	99808	2841.85	1.53915	1.14673	1.84539e-05
Trichoberotha	-12.77	131.51	300.483	99834.9	2338.24	1.86902	1.14698	1.8482e-05
Berotha	3.25	101.65	299.856	99808	2794.02	1.43825	1.14706	1.84523e-05
Protobiella	-45.74	170.57	283.19	93613.2	921.157	6.11672	1.14708	1.76527e-05
Protobiella	-45.74	170.57	283.19	93613.2	921.157	6.11672	1.14708	1.76527e-05
Protobiella	-45.74	170.57	283.19	93613.2	921.157	6.11672	1.14708	1.76527e-05
Spermophorella	-15.53	130.31	301.044	99888.6	1920.48	2.28271	1.14729	1.85085e-05
Trichoberotha	-15.53	130.31	301.044	99888.6	1920.48	2.28271	1.14729	1.85085e-05
Berotha	3.16	101.71	299.771	99808	2786.76	1.31952	1.14742	1.84483e-05
Protobiella	-41.86	171.95	284.012	93963.9	1014.51	4.61125	1.14763	1.76926e-05
Berotha	26.85	80.95	298.569	99156	1998.79	1.3945	1.14791	1.83913e-05
Isoscelipteron	6.3833	99.6667	300.304	100062	2863.81	2.02986	1.14799	1.84735e-05
Lomamyia	27.04	-109.91	296.309	98328.8	1736.54	2.9484	1.14811	1.8284e-05
Trichoberotha	-14.13	130.55	300.628	99888.6	2090.6	1.85017	1.14813	1.84889e-05
Trichoberotha	-13.51	131.36	300.295	99834.9	2144.24	1.80146	1.14855	1.84731e-05
Trichoberotha	-13.51	131.36	300.295	99834.9	2144.24	1.80146	1.14855	1.84731e-05
Isoscelipteron	-22.58	144.08	296.824	98352.8	1227.67	2.66708	1.14865	1.83085e-05
Spermophorella	-14.11	130.08	300.377	99888.6	2189.48	2.13929	1.14866	1.8477e-05
Nosybus	-0.0117	10.2333	299.255	99760.4	2818.9	1.24802	1.1487	1.84239e-05
Podallea	-16.22	46.94	298.967	99438	2207.44	1.90431	1.14874	1.84103e-05
Lomamyia	31.13	-116.13	289.969	96174	1368.62	2.51079	1.149	1.79806e-05
Nosybus	-0.7	10.24	299.184	99760.4	2795.81	0.909667	1.14908	1.84205e-05
Nodalla	33.45	43.27	296.115	98107.7	1006.54	3.11317	1.1495	1.82748e-05
Berotha	7.87	80.77	299.988	99980.3	2572.3	1.87392	1.14953	1.84586e-05
Berotha	7.87	80.77	299.988	99980.3	2572.3	1.87392	1.14953	1.84586e-05
Nosybus	8.18	0.69	298.14	99259.9	2258.8	1.75781	1.14963	1.8371e-05
Nosybus	8.18	0.69	298.14	99259.9	2258.8	1.75781	1.14963	1.8371e-05
Trichoberotha	-16.24	131.02	300.502	99888.6	1731.88	2.1054	1.15018	1.84829e-05
Berotha	6.25	100.417	300.635	100363	2871.04	1.66894	1.15018	1.84892e-05
Nodalla	29.13	33.5	294.069	97519.3	1056.87	3.31356	1.1503	1.81772e-05
Nodalla	33.46	9.03	294.934	97910	1240.52	3.48996	1.15072	1.82185e-05
Trichoma	-23.52	148.16	295.631	98247.7	1523.3	2.30215	1.15073	1.82517e-05
Isoscelipteron	-7.66	158.62	300.056	100257	2956.49	1.9847	1.1508	1.84618e-05
Lomamyia	-1.47	-56.38	300.11	100311	2880.31	1.32529	1.15155	1.84643e-05
Lomamyia	-1.47	-56.38	300.11	100311	2880.31	1.32529	1.15155	1.84643e-05
Lomamyia	30.52	-116	289.07	96174	1545.25	3.07564	1.15177	1.79373e-05
Lomamyia	40.83	-121.51	280.298	92915.6	557.306	2.96781	1.15196	1.75116e-05
Lomamyia	40.83	-121.51	280.298	92915.6	557.306	2.96781	1.15196	1.75116e-05
Trichoberotha	-15.21	130.17	299.891	99888.6	1858.01	2.28023	1.15197	1.8454e-05
Podallea	-14.92	13.53	291.615	96899.1	1189.69	2.46908	1.15198	1.80597e-05
Spiroberotha	9.7	-84.4	296.454	98982.4	2415.6	3.12102	1.15221	1.82909e-05
Spermophorella	-31.07	123.15	291.268	96784.9	1072.83	3.66254	1.15251	1.8043e-05
Berotha	5.7667	100.433	300.036	100363	2858.58	2.05119	1.15253	1.84609e-05
Spermophorella	-27.47	153.03	293.537	97904	1701.37	3.77303	1.15406	1.81517e-05
Stenobiella	-27.47	153.03	293.537	97904	1701.37	3.77303	1.15406	1.81517e-05
Nodalla	22.5	59.1333	300.85	100439	1860.86	3	1.15466	1.84994e-05
Spermophorella	-11.92	143.48	299.792	100421	2675.42	4.52083	1.15495	1.84493e-05
Berotha	6.8333	117.3	300.556	100797	2988.46	2.11452	1.155	1.84855e-05
Isoscelipteron	-15.47	145.17	298.576	99951.4	2483.9	4.50014	1.15502	1.83917e-05
Spermophorella	-21.4	139.33	297.565	99104.3	1115.42	2.903	1.15508	1.83437e-05
Lomamyia	33.95	-83.36	289.578	96563.5	1392.83	2.55256	1.15512	1.79618e-05
Trichoma	-30.89	116.72	291.612	97129.8	1093.87	3.49563	1.15518	1.80595e-05
Nodalla	32.4	4.12	294.792	98159.2	1003.45	4.17058	1.15528	1.82117e-05
Lomamyia	28.33	-99.41	294.945	98462.1	1660	3.45196	1.15533	1.8219e-05
Lomamyia	28.33	-99.41	294.945	98462.1	1660	3.45196	1.15533	1.8219e-05
Lomamyia	34.0108	-82.0139	289.416	96563.5	1395.38	2.64098	1.15576	1.7954e-05
Stenobiella	-27.53	152.98	293.104	97904	1661.35	3.7937	1.15595	1.8131e-05
Stenobiella	-27.53	152.98	293.104	97904	1661.35	3.7937	1.15595	1.8131e-05
Trichoberotha	-18.22	122.53	300.457	100499	2058.3	2.84444	1.156	1.84808e-05
Lekrugeria	13.52	-14.76	301.052	100668	1950.46	1.87727	1.15614	1.85089e-05
Podallea	13.52	-14.76	301.052	100668	1950.46	1.87727	1.15614	1.85089e-05
Podallea	13.52	-14.76	301.052	100668	1950.46	1.87727	1.15614	1.85089e-05
Trichoberotha	-18.49	123.17	300.766	100499	1738.22	2.29008	1.15622	1.84954e-05
Podallea	-21.37	32.18	296.548	99160.2	1870.04	1.715	1.15635	1.82954e-05
Isoscelipteron	12.88	121.77	300.186	100784	2900.13	2.48462	1.15666	1.84679e-05
Berotha	1.35	103.82	300.091	100817	2946.74	2.00658	1.1572	1.84635e-05
Isoscelipteron	36.65	-4.7	290.042	96890.2	1389.34	3.89527	1.15721	1.79841e-05
Podallea	-12.58	13.41	298.138	99900	2144.25	2.85497	1.15761	1.83709e-05
Nodalla	23.42	58.79	299.814	100439	2062.1	3.59761	1.15777	1.84504e-05
Spermophorella	-26.78	152.86	292.633	97904	1656.07	3.17479	1.15783	1.81085e-05
Spermophorella	-26.78	152.86	292.633	97904	1656.07	3.17479	1.15783	1.81085e-05
Spermophorella	-25.37	151.12	293.895	98273.4	1517.98	2.38648	1.15786	1.81688e-05
Nodalla	31.29	-7.24	285.474	95147.5	619.088	3.25683	1.15802	1.77636e-05
Isoscelipteron	39.4167	-6.6833	289.243	96598.6	1128.8	2.97598	1.15808	1.79457e-05
Isoscelipteron	38.16	-4.04	290.036	96890.2	1188.66	2.76052	1.15815	1.79838e-05
Isoscelipteron	38.12	-4.09	290.036	96890.2	1188.66	2.76052	1.15815	1.79838e-05
Podallea	-25.18	46.09	296.398	99414.7	2269.78	4.53104	1.15815	1.82882e-05
Podallea	-23.07	31.26	296.117	99160.2	1829.97	1.65492	1.15821	1.82749e-05
Podallea	5.81	0.07	300.548	101059	2944.4	2.6967	1.15826	1.84851e-05
Podallea	13.31	-14.21	300.508	100668	1938.94	1.78931	1.15829	1.84832e-05
Berotha	1.55	110.36	300.053	100916	2958.1	1.88116	1.15845	1.84617e-05
Spermophorella	-25.27	133.78	294.808	98410.4	890.469	3.29727	1.15869	1.82124e-05
Podallea	14.48	-14.52	300.876	100788	1789.34	2.12819	1.15891	1.85006e-05
Berotha	3.95	108.14	300.294	101038	2958.75	2.01365	1.15893	1.84731e-05
Lomamyia	34.67	-82.84	288.685	96563.5	1329.93	2.45871	1.15898	1.79188e-05
Lomamyia	34.68	-82.84	288.685	96563.5	1329.93	2.45871	1.15898	1.79188e-05
Spermophorella	-18.55	123.14	300.048	100499	1692.35	2.3764	1.15918	1.84614e-05
Isoscelipteron	7.33	93.69	300.027	100910	2790.15	2.38925	1.15922	1.84604e-05
Isoscelipteron	7.33	93.69	300.027	100910	2790.15	2.38925	1.15922	1.84604e-05
Trichoberotha	-12.45	130.83	300.637	101069	2537.33	2.94018	1.15982	1.84893e-05
Stenobiella	-12.45	131	300.577	101069	2527.6	2.92873	1.16009	1.84864e-05
Trichoberotha	-12.45	130.84	300.577	101069	2527.6	2.92873	1.16009	1.84864e-05
Podallea	-24.23	45.31	296.383	99414.7	1841.63	2.51298	1.16011	1.82875e-05
Lomamyia	34.85	-82.39	288.365	96563.5	1299.75	2.52087	1.1604	1.79034e-05
Lomamyia	34.85	-82.39	288.365	96563.5	1299.75	2.52087	1.1604	1.79034e-05
Spiroberotha	10.7	-63.11	299.352	100709	2563.68	4.00171	1.16049	1.84285e-05
Nosybus	5.3333	-4.1333	299.557	100942	2984.86	2.23826	1.16055	1.84382e-05
Lomamyia	34.97	-82.63	288.32	96563.5	1299.24	2.51015	1.16059	1.79012e-05
Isoscelipteron	40.71	19.94	288.035	96436.1	1180.34	1.14054	1.16074	1.78874e-05
Trichoma	-28.03	147.47	294.073	98448.2	1170.57	2.44754	1.16078	1.81773e-05
Isoscelipteron	40.39	-5.07	281.398	94056.4	722.044	3.63596	1.16081	1.75653e-05
Berotha	7.27	80.59	297.361	99980.3	2289.44	1.86156	1.16094	1.8334e-05
Lomamyia	15.88	-97	298.871	100575	2525.72	3.39422	1.16096	1.84057e-05
Isoscelipteron	36.59	-4.99	289.142	96890.2	1300.38	4.13108	1.16122	1.79408e-05
Trichoma	-25.19	149.97	293.018	98273.4	1410.65	2.49817	1.1618	1.81269e-05
Berotha	18.75	73.3667	297.601	100005	1932.67	2.00585	1.16187	1.83454e-05
Lekrugeria	18.75	73.3667	297.601	100005	1932.67	2.00585	1.16187	1.83454e-05
Berotha	25.5	90.33	296.864	99926.6	2352.75	1.26092	1.16197	1.83104e-05
Berlekrumyia	-7.7667	39.3167	299.54	101007	2744.46	3.16383	1.16243	1.84374e-05
Podallea	8.46	-11.78	299.262	100861	2552.39	1.55912	1.16266	1.84242e-05
Podallea	8.5	-11.6667	299.262	100861	2552.39	1.55912	1.16266	1.84242e-05
Nodalla	16.45	-15.6667	300.568	100991	1664.26	3.04856	1.163	1.8486e-05
Nodalla	16.45	-15.6667	300.568	100991	1664.26	3.04856	1.163	1.8486e-05
Nodalla	16.46	-15.69	300.568	100991	1664.26	3.04856	1.163	1.8486e-05
Spermophorella	-33.7	150.1	285.264	95642.5	1027.3	3.11367	1.16303	1.77534e-05
Berotha	3.42	101.79	296.013	99808	2436.06	1.34137	1.16354	1.82699e-05
Nosybus	-10.73	38.81	298.49	100537	2172.32	1.8601	1.16356	1.83876e-05
Nosybus	-10.73	38.81	298.49	100537	2172.32	1.8601	1.16356	1.83876e-05
Isoscelipteron	-28.22	152.73	291.383	97904	1450.52	2.687	1.16373	1.80485e-05
Podallea	-27.03	32.26	295.583	99513.9	1948.9	1.86546	1.16394	1.82494e-05
Austroberothella	-35.2931	149.127	286.392	96171.5	1063.54	3.12544	1.16472	1.7808e-05
Trichoma	-26.41	147.11	293.076	98448.2	1148.29	2.5025	1.16483	1.81297e-05
Lomamyia	47.75	-120.74	279.382	93697.2	679.344	3.05154	1.1649	1.74668e-05
Lomamyia	32.62	-115.51	295.72	99334.3	1133.97	2.62298	1.16492	1.82559e-05
Isoscelipteron	40.55	-7.95	287.51	96598.6	1144.69	2.20646	1.16499	1.78621e-05
Lomamyia	35.21	-82.24	287.285	96563.5	1238.74	2.53354	1.16504	1.78512e-05
Lomamyia	35.21	-82.24	287.285	96563.5	1238.74	2.53354	1.16504	1.78512e-05
Spiroberotha	11.3333	-74.0333	298.853	100963	2596.38	4.07326	1.16525	1.84048e-05
Isoscelipteron	42.61	2.75	287.225	96533	1161.87	4.3049	1.16527	1.78483e-05
Podallea	14.5333	-16.9667	299.691	101067	2103.21	2.99688	1.16536	1.84445e-05
Spiroberotha	10.64	-63.26	298.156	100709	2415.72	3.67196	1.1658	1.83718e-05
Isoscelipteron	23	120.23	297.184	100372	2381.2	2.91409	1.16582	1.83256e-05
Podallea	-24.05	31.73	296.301	99898	1861.87	1.63958	1.16602	1.82836e-05
Isoscelipteron	38	16.03	290.891	97947.9	1408.26	3.33891	1.16641	1.80249e-05
Berotha	23.1333	120.25	297.034	100372	2350.84	2.65421	1.16654	1.83185e-05
Isoscelipteron	23.1333	120.183	297.034	100372	2350.84	2.65421	1.16654	1.83185e-05
Nosybus	13.27	-16.66	299.809	101287	2236.77	2.82484	1.16687	1.84501e-05
Austroberothella	-35.32	148.94	285.885	96171.5	1038.78	3.24902	1.1669	1.77835e-05
Podallea	-23.99	31.55	296.039	99898	1843.87	1.64054	1.16714	1.82711e-05
Podallea	-23.99	31.55	296.039	99898	1843.87	1.64054	1.16714	1.82711e-05
Berotha	27.7667	119.2	286.094	96394.6	1363.36	2.60552	1.16727	1.77936e-05
Isoscelipteron	27.7667	119.2	286.094	96394.6	1363.36	2.60552	1.16727	1.77936e-05
Berotha	18.4333	109.683	298.468	101003	2581.46	2.99312	1.16728	1.83866e-05
Stenobiella	-26.32	146.12	294.363	99077	1121.95	2.4406	1.16729	1.81912e-05
Lomamyia	34.75	-83.61	286.734	96563.5	1231.9	2.78827	1.16732	1.78246e-05
Lomamyia	39.1667	-96.5667	285.382	96063.2	1095.32	4.40685	1.16737	1.77591e-05
Podallea	-13.32	48.26	299.026	101170	2499.13	3.36959	1.16741	1.84131e-05
Lomamyia	16.27	-61.55	299.773	101498	2692.92	4.66501	1.16746	1.84484e-05
Podallea	12.56	-16.26	299.427	101287	2280.16	2.24719	1.16817	1.84321e-05
Podallea	12.56	-16.26	299.427	101287	2280.16	2.24719	1.16817	1.84321e-05
Podallea	12.56	-16.26	299.427	101287	2280.16	2.24719	1.16817	1.84321e-05
Podallea	12.56	-16.26	299.427	101287	2280.16	2.24719	1.16817	1.84321e-05
Podallea	-27.11	32.04	294.643	99513.9	1823.72	1.77569	1.16822	1.82046e-05
Podallea	-18.82	34.5	298.623	101010	2242.04	1.45265	1.16825	1.83939e-05
Podallea	-18.82	34.5	298.623	101010	2242.04	1.45265	1.16825	1.83939e-05
Lomamyia	36.01	-83.34	286.498	96563.5	1231.3	2.02442	1.16828	1.78132e-05
Isoscelipteron	23.0008	120.367	296.582	100372	2301.9	2.40548	1.16853	1.8297e-05
Trichoma	-26.4	146.24	294.038	99077	1120.38	2.43933	1.16859	1.81757e-05
Podallea	-27.62	32.03	294.523	99513.9	1838.14	1.92171	1.16863	1.81988e-05
Lomamyia	32.81	-96.95	291.929	98514.3	1494.67	3.89277	1.16863	1.80747e-05
Lomamyia	28.7	-112.58	294.066	99328.4	1655.51	2.97827	1.16906	1.8177e-05
Stenobiella	-27.49	114.41	294.002	99264.8	1333.88	3.48606	1.17	1.8174e-05
Berotha	23.5833	120.467	296.121	100372	2256.25	2.35948	1.17056	1.8275e-05
Berotha	23.5833	120.467	296.121	100372	2256.25	2.35948	1.17056	1.8275e-05
Stenobiella	-20.78	115.4	298.843	101218	2048.4	4.62114	1.17067	1.84044e-05
Podallea	-4.3	39.22	297.987	101087	2438.38	2.7381	1.17078	1.83638e-05
Lomamyia	20.68	-88.57	298.915	101427	2493.2	2.27696	1.17086	1.84078e-05
Podallea	-24.25	31.46	295.146	99898	1763.2	1.68129	1.17103	1.82286e-05
Podallea	-24.23	31.46	295.146	99898	1763.2	1.68129	1.17103	1.82286e-05
Naizema	-41.14	-71.3	281.657	94974.1	720.006	4.64871	1.1711	1.7578e-05
Lomamyia	33.04	-96.75	291.278	98514.3	1466.98	3.84929	1.17137	1.80435e-05
Lomamyia	21.5333	-77.25	299.029	101582	2658.97	3.55276	1.17149	1.84132e-05
Podallea	-24.59	31.55	295.019	99898	1760.18	1.6529	1.17154	1.82225e-05
Podallea	-24.59	31.55	295.019	99898	1760.18	1.6529	1.17154	1.82225e-05
Lomamyia	33.76	-84.39	289.548	97980.7	1379.57	2.3311	1.17235	1.79604e-05
Spermophorella	-23.13	150.74	295.411	100192	1954.36	4.33246	1.17259	1.82412e-05
Spermophorella	-23.11	150.74	295.411	100192	1954.36	4.33246	1.17259	1.82412e-05
Nodalla	32.79	35.64	293.592	99418.3	1523.27	2.40175	1.17261	1.81544e-05
Podallea	-12.8333	45.1833	298.539	101402	2284.81	3.24683	1.17297	1.83899e-05
Podallea	-12.8	45.2	298.539	101402	2284.81	3.24683	1.17297	1.83899e-05
Podallea	-12.78	45.23	298.539	101402	2284.81	3.24683	1.17297	1.83899e-05
Podallea	-12.78	45.23	298.539	101402	2284.81	3.24683	1.17297	1.83899e-05
Podallea	-12.78	45.23	298.539	101402	2284.81	3.24683	1.17297	1.83899e-05
Podallea	-25	46.32	296.392	100680	2195.44	4.27331	1.17337	1.82879e-05
Podallea	-25	46.32	296.392	100680	2195.44	4.27331	1.17337	1.82879e-05
Lomamyia	29.43	-98.49	293.616	99545.7	1633.87	3.48975	1.17353	1.81555e-05
Lomamyia	29.35	-98.44	293.616	99545.7	1633.87	3.48975	1.17353	1.81555e-05
Nodalla	33.31	6.59	294.933	99843	1133.55	3.78492	1.17403	1.82184e-05
Nodalla	33.5833	7.0167	294.841	99843	1179.33	3.77815	1.1742	1.8214e-05
Nodalla	13.4667	44.15	294.257	99706.6	1304.82	3.56508	1.17435	1.81861e-05
Nodalla	32.06	34.77	292.996	99418.3	1626.42	3.42227	1.17453	1.81259e-05
Isoscelipteron	29.6667	118.683	289.009	98068.9	1599.95	2.51342	1.17459	1.79344e-05
Berotha	23.0667	120.567	295.208	100372	2118.96	2.43208	1.17479	1.82315e-05
Berotha	23.1	120.617	295.208	100372	2118.96	2.43208	1.17479	1.82315e-05
Isoscelipteron	23.1	120.617	295.208	100372	2118.96	2.43208	1.17479	1.82315e-05
Isoscelipteron	23.0667	120.567	295.208	100372	2118.96	2.43208	1.17479	1.82315e-05
Isoscelipteron	23.0667	120.567	295.208	100372	2118.96	2.43208	1.17479	1.82315e-05
Berotha	29.2333	118.1	288.997	98068.9	1561.04	2.44796	1.17482	1.79338e-05
Isoscelipteron	29.2333	118.1	288.997	98068.9	1561.04	2.44796	1.17482	1.79338e-05
Nodalla	29.21	30.42	294.563	99856	1313.85	2.99938	1.17486	1.82007e-05
Lomamyia	30.28	-97.75	293.05	99545.7	1603.64	3.53667	1.17593	1.81284e-05
Trichoma	-32.04	122.24	290.078	98401.7	1122.64	3.49581	1.17643	1.79859e-05
Nodalla	31.27	35.23	292.906	99418.3	1178.62	2.6869	1.17691	1.81215e-05
Nodalla	34.64	-1.33	287.539	97515.6	915.685	3.09635	1.17703	1.78635e-05
Isoscelipteron	37.03	22.52	287.15	97486.8	1053.35	3.4494	1.17764	1.78447e-05
Spiroberotha	8.74	-82.95	295.297	100790	2377.05	2.40723	1.17821	1.82358e-05
Lomamyia	23.57	-109.52	296.341	100998	1959.36	3.28173	1.17836	1.82855e-05
Lomamyia	26.47	-98.22	296.292	100993	1984.73	3.77475	1.17838	1.82832e-05
Lomamyia	26.2	-98.23	296.544	101122	2001.56	3.72935	1.17883	1.82952e-05
Lomamyia	26.2	-98.23	296.544	101122	2001.56	3.72935	1.17883	1.82952e-05
Lomamyia	33.72	-116.37	294.623	100122	972.075	3.18285	1.17929	1.82036e-05
Lomamyia	25.9	-97.5	296.258	101122	2126.94	4.17765	1.17941	1.82816e-05
Lomamyia	25.9	-97.5	296.258	101122	2126.94	4.17765	1.17941	1.82816e-05
Lomamyia	26.1	-98.26	296.364	101122	2015.87	3.66313	1.17948	1.82866e-05
Isoscelipteron	40.81	0.52	289.687	98604.8	1315.9	3.2926	1.17958	1.7967e-05
Lomamyia	30.38	-98.25	292.243	99545.7	1501.01	3.64142	1.17964	1.80898e-05
Trichoma	-27.72	142.71	295.716	100573	1034.13	2.7161	1.17996	1.82558e-05
Lomamyia	26.16	-97.99	296.155	101122	2065.33	3.84846	1.18009	1.82767e-05
Isoscelipteron	33.5	45.5	296.538	100905	1101.57	2.99583	1.18029	1.82949e-05
Isoscelipteron	38.9	46.25	284.078	96592	812.519	2.05631	1.18052	1.76958e-05
Isoscelipteron	39.07	21.82	284.065	96622.6	879.456	2.18108	1.18064	1.76952e-05
Isoscelipteron	39.07	21.82	284.065	96622.6	879.456	2.18108	1.18064	1.76952e-05
Lomamyia	23.06	-109.7	295.725	100998	1907.47	3.23992	1.18105	1.82562e-05
Lomamyia	23.48	-109.72	295.715	100998	1868.88	2.72081	1.18126	1.82557e-05
Spermophorella	-31.48	139.11	292.063	99375.5	848.56	3.85052	1.18128	1.80812e-05
Trichoma	-31.47	138.21	292.668	99597.7	891.16	3.72225	1.18129	1.81101e-05
Lomamyia	27.04	-98.14	295.483	100993	1963.7	4.08069	1.18171	1.82446e-05
Quasispermophorella	-29.96	146.86	293.411	100011	1108.9	2.62602	1.18223	1.81457e-05
Quasispermophorella	-29.96	146.86	293.411	100011	1108.9	2.62602	1.18223	1.81457e-05
Lomamyia	36.26	-91.33	287.768	98181	1285.57	2.95306	1.18245	1.78746e-05
Isoscelipteron	39.2	46.48	283.49	96592	810.4	1.98192	1.18298	1.76673e-05
Lomamyia	27.95	-97.77	295.141	100993	1945.93	4.28429	1.18315	1.82283e-05
Stenobiella	-25.15	153.117	294.821	100914	1962.2	4.62904	1.18343	1.82131e-05
Nodalla	33.3	44.08	295.806	100905	1043.36	3.10271	1.18348	1.826e-05
Nodalla	33.3	44.08	295.806	100905	1043.36	3.10271	1.18348	1.826e-05
Nodalla	33.31	44.08	295.806	100905	1043.36	3.10271	1.18348	1.826e-05
Isoscelipteron	42.73	25.49	281.737	96061.4	809.171	3.00633	1.18379	1.75819e-05
Isoscelipteron	34.45	133.38	288.575	98680.8	1456.81	3.45493	1.1844	1.79135e-05
Protobiella	-45.01	168.67	280.917	95826.2	716.54	3.92492	1.18476	1.75419e-05
Lomamyia	26.83	-81.1	296.239	101629	2076.88	2.88154	1.18567	1.82807e-05
Lomamyia	26.93	-82.05	296.199	101653	2123.33	3.66131	1.1859	1.82787e-05
Lomamyia	23.81	-110.06	294.314	100856	1692.93	2.56594	1.18599	1.81889e-05
Nodalla	31.8	35.19	290.622	99418.3	1131.25	2.96267	1.18637	1.8012e-05
Naizema	-36.62	-64.29	288.903	98850.1	1094.7	3.0775	1.18674	1.79293e-05
Lomamyia	34.84	-95.31	289.035	98997.9	1356.61	3.567	1.18679	1.79356e-05
Lomamyia	34.33	-94.43	288.795	98997.9	1394.59	3.07944	1.1876	1.79241e-05
Trichoma	-30.09	145.94	293.499	100495	1083.54	2.59379	1.18773	1.81499e-05
Lomamyia	26.04	-111.84	294.734	101137	1635.16	2.22215	1.18788	1.82089e-05
Lomamyia	27.95	-82.46	295.755	101653	2041.27	3.51509	1.18805	1.82576e-05
Lomamyia	27.95	-82.46	295.755	101653	2041.27	3.51509	1.18805	1.82576e-05
Lomamyia	27.18	-81.35	295.752	101653	2030.62	2.76558	1.18811	1.82575e-05
Nodalla	31.4	35.08	290.243	99418.3	1041.4	2.8769	1.18833	1.79938e-05
Lomamyia	27.47	-81.55	295.632	101653	2019.02	2.75721	1.18864	1.82517e-05
Lomamyia	27.66	-81.52	295.564	101653	2001.98	2.77665	1.18899	1.82485e-05
Lomamyia	33.26	-116.38	292.216	100122	902.756	3.04323	1.18932	1.80885e-05
Trichoma	-30.59	138.4	292.104	100063	832.04	4.03035	1.18939	1.80831e-05
Lomamyia	31.2667	-96.1	292.071	100404	1629.96	3.33479	1.18999	1.80816e-05
Isoscelipteron	35.0667	25.7	291.227	100024	1386.55	4.51854	1.19	1.8041e-05
Lomamyia	28.6	-81.34	295.363	101653	1947.05	2.94102	1.19004	1.82389e-05
Lomamyia	37.96	-91.83	286.029	98181	1159.21	3.40788	1.19022	1.77905e-05
Lomamyia	31.57	-95.5	291.837	100404	1626.01	3.21671	1.19096	1.80703e-05
Isoscelipteron	34.37	135.55	287.605	98831.7	1286.03	3.22102	1.191	1.78667e-05
Isoscelipteron	34.37	135.55	287.605	98831.7	1286.03	3.22102	1.191	1.78667e-05
Trichoma	-31.5	145.84	291.82	100188	1022.41	2.71292	1.19117	1.80695e-05
Lomamyia	32.72	-117.16	291.221	100122	1254.86	2.89777	1.19179	1.80408e-05
Lomamyia	32.72	-117.16	291.221	100122	1254.86	2.89777	1.19179	1.80408e-05
Lomamyia	38.91	-77.04	286.301	98436.6	1143.32	3.11498	1.19227	1.78036e-05
Lomamyia	38.98	-77.01	286.301	98436.6	1143.32	3.11498	1.19227	1.78036e-05
Lomamyia	38.97	-77.14	286.301	98436.6	1143.32	3.11498	1.19227	1.78036e-05
Lomamyia	38.91	-77.04	286.301	98436.6	1143.32	3.11498	1.19227	1.78036e-05
Lomamyia	38.91	-77.04	286.301	98436.6	1143.32	3.11498	1.19227	1.78036e-05
Lomamyia	34.7	-87.65	288.727	99381.9	1392.82	3.0021	1.19252	1.79208e-05
Stenobiella	-31.9833	143.017	292.503	100527	983.027	3.06794	1.19261	1.81023e-05
Lomamyia	38.88	-77.17	286.169	98436.6	1125.47	2.8196	1.19291	1.77972e-05
Lomamyia	38.88	-77.17	286.169	98436.6	1125.47	2.8196	1.19291	1.77972e-05
Lomamyia	38.95	-77.18	286.169	98436.6	1125.47	2.8196	1.19291	1.77972e-05
Lomamyia	38.91	-77.24	286.169	98436.6	1125.47	2.8196	1.19291	1.77972e-05
Lomamyia	38.9	-77.27	286.169	98436.6	1125.47	2.8196	1.19291	1.77972e-05
Lomamyia	38.88	-77.17	286.169	98436.6	1125.47	2.8196	1.19291	1.77972e-05
Lomamyia	38.88	-77.17	286.169	98436.6	1125.47	2.8196	1.19291	1.77972e-05
Lomamyia	38.88	-77.17	286.169	98436.6	1125.47	2.8196	1.19291	1.77972e-05
Lomamyia	32.53	-117.06	290.874	100122	1282.91	2.95581	1.19308	1.80241e-05
Quasispermophorella	-30.33	115.23	292.591	100737	1332.83	4.33675	1.19318	1.81065e-05
Lomamyia	32.86	-116.92	290.959	100122	1118.62	2.63319	1.19348	1.80282e-05
Lomamyia	31.4	-115.73	288.686	99334.3	1047.75	2.49673	1.19369	1.79188e-05
Lomamyia	33.71	-117.25	291.026	100122	999.937	2.88573	1.19374	1.80314e-05
Lomamyia	29.08	-81.58	294.266	101576	1907.57	2.8219	1.19374	1.81866e-05
Lomamyia	36.06	-94.19	287.456	98997.9	1235.26	3.52017	1.19387	1.78595e-05
Lomamyia	39.03	-76.91	285.948	98436.6	1117.15	3.03175	1.19387	1.77865e-05
Lomamyia	29.14	-83.04	294.204	101576	1927.87	3.45139	1.19391	1.81836e-05
Lomamyia	29.14	-83.04	294.204	101576	1927.87	3.45139	1.19391	1.81836e-05
Lomamyia	29.47	-81.66	294.178	101576	1892.41	2.85321	1.19417	1.81824e-05
Isoscelipteron	35.0833	133.917	286.813	98831.7	1312.62	2.439	1.19417	1.78284e-05
Nodalla	28.56	33.95	288.688	99221.3	538.379	3.03567	1.19464	1.79189e-05
Lomamyia	29.28	-81.71	294.002	101576	1877.06	2.68906	1.19495	1.8174e-05
Lomamyia	32.83	-117.27	290.38	100122	1297.81	3.10179	1.19504	1.80004e-05
Lomamyia	29.32	-82.82	293.868	101576	1900.93	3.03892	1.19539	1.81676e-05
Berotha	23.7	120.96	290.557	100372	1696.68	2.7975	1.1955	1.80089e-05
Isoscelipteron	23.7	120.96	290.557	100372	1696.68	2.7975	1.1955	1.80089e-05
Lomamyia	27.96	-114.06	292.806	101196	1793.62	3.17332	1.19569	1.81167e-05
Lomamyia	34.56	-92.29	289.768	100052	1423.98	2.65158	1.19615	1.7971e-05
Lomamyia	32.96	-117.27	290.134	100122	1265.53	3.0588	1.1962	1.79885e-05
Lomamyia	33.84	-81.16	290.536	100338	1436.93	2.6425	1.19636	1.80079e-05
Lomamyia	29.65	-82.32	293.679	101576	1827.21	2.43821	1.19649	1.81585e-05
Lomamyia	31.87	-116.6	290.019	100122	1219.68	2.74322	1.19689	1.7983e-05
Spermophorella	-33.6	151.33	290.499	100374	1444.16	3.98404	1.19691	1.80061e-05
Lomamyia	32.88	-116.8	290.229	100122	992.596	2.67921	1.19705	1.79931e-05
Lomamyia	32.84	-116.77	290.229	100122	992.596	2.67921	1.19705	1.79931e-05
Lomamyia	32.17	-82.9	291.579	100808	1574.31	2.60002	1.19708	1.80579e-05
Lomamyia	32.17	-82.9	291.579	100808	1574.31	2.60002	1.19708	1.80579e-05
Lomamyia	32.39	-115.9	288.018	99334.3	830.615	3.03121	1.19745	1.78866e-05
Trichoma	-34.5	144.84	290.267	100194	1053.47	3.00233	1.19748	1.79949e-05
Lomamyia	29.8	-82.29	293.457	101576	1805.4	2.43731	1.19749	1.81479e-05
Lomamyia	29.75	-82.22	293.457	101576	1805.4	2.43731	1.19749	1.81479e-05
Lomamyia	31.51	-87.89	291.427	100860	1596.65	2.15575	1.19822	1.80506e-05
Trichoma	-31.96	141.46	291.268	100527	856.921	3.663	1.19824	1.8043e-05
Trichoma	-31.96	141.46	291.268	100527	856.921	3.663	1.19824	1.8043e-05
Trichoma	-31.96	141.46	291.268	100527	856.921	3.663	1.19824	1.8043e-05
Trichoma	-31.96	141.46	291.268	100527	856.921	3.663	1.19824	1.8043e-05
Lomamyia	28.19	-115.21	292.327	101196	1634.41	3.48256	1.19836	1.80938e-05
Berothimerobius	-29.96	-71.34	288.526	99815.6	1334.5	3.34405	1.19886	1.79111e-05
Lomamyia	30.41	-88.83	292.77	101466	1824.62	3.3794	1.19891	1.8115e-05
Lomamyia	30.33	-87.29	293.138	101629	1797.17	3.81333	1.19946	1.81326e-05
Lomamyia	31.79	-87.73	291.062	100860	1563.27	2.22948	1.19987	1.80331e-05
Lomamyia	32.32	-86.9	291.085	100860	1532.67	2.419	1.19992	1.80342e-05
Lomamyia	39.93	-76.85	284.553	98436.6	1034.81	2.89235	1.2001	1.77189e-05
Isoscelipteron	30.3667	119.433	286.318	99199.4	1440.6	2.86769	1.20012	1.78045e-05
Lomamyia	40.03	-83.16	283.911	98263	1053.63	3.5495	1.2006	1.76877e-05
Lomamyia	32.35	-89.4	290.412	100801	1547.41	2.67523	1.20193	1.80019e-05
Lomamyia	32.35	-89.4	290.412	100801	1547.41	2.67523	1.20193	1.80019e-05
Isoscelipteron	36.2	138.25	282.616	97904.8	996.121	2.85417	1.20195	1.76247e-05
Lomamyia	33.75	-117.54	289.054	100122	951.817	3.07131	1.2021	1.79366e-05
Nodalla	36.71	53.23	290.395	100811	1547.32	2.24675	1.20211	1.80011e-05
Spermophorella	-36.91	144.7	287.033	99488.2	1017.43	3.66277	1.20257	1.7839e-05
Lomamyia	32.51	-93.75	291.156	101139	1591.36	2.8184	1.2027	1.80377e-05
Lomamyia	30.58	-86.66	292.345	101629	1723.11	3.08823	1.20305	1.80947e-05
Trichoma	-36.42	143.61	287.824	99789.4	978.262	3.64254	1.20309	1.78772e-05
Stenobiella	-36.49	141.79	287.798	99789.4	997.008	3.83629	1.20312	1.7876e-05
Lomamyia	35.17	-79.39	289.003	100338	1335.82	2.44854	1.20317	1.79341e-05
Lomamyia	35.17	-79.39	289.003	100338	1335.82	2.44854	1.20317	1.79341e-05
Lomamyia	32.27	-115.93	286.668	99334.3	795.731	3.03794	1.20325	1.78214e-05
Isoscelipteron	33.8333	35.5333	290.487	100835	1173.03	3.37596	1.20372	1.80055e-05
Berothimerobius	-29.8333	-71.3	287.383	99815.6	1203.41	3.31346	1.20422	1.7856e-05
Berothimerobius	-29.8167	-71.3	287.383	99815.6	1203.41	3.31346	1.20422	1.7856e-05
Lomamyia	30.57	-84.95	292.413	101756	1682.81	2.52235	1.20446	1.80979e-05
Lomamyia	30.57	-84.95	292.413	101756	1682.81	2.52235	1.20446	1.80979e-05
Quasispermophorella	-31.95	115.86	291.777	101409	1294.3	4.51713	1.2047	1.80674e-05
Lomamyia	42.31	-71.63	282.097	97944.8	932.164	3.25052	1.20496	1.75994e-05
Isoscelipteron	35.67	139.71	288.762	100447	1337.34	3.74451	1.20548	1.79225e-05
Lomamyia	33.74	-88.41	289.713	100860	1478.02	2.73237	1.20585	1.79683e-05
Isoscelipteron	45.56	12.95	286.452	99649.9	1223.02	2.03001	1.20603	1.78109e-05
Berothimerobius	-29.6	-71.3	286.923	99815.6	1148.5	3.44008	1.20641	1.78337e-05
Isoscelipteron	36.0167	138.017	281.554	97904.8	961.046	3.08046	1.20665	1.7573e-05
Lomamyia	42.52	-77.29	280.424	97491.9	880.725	3.84169	1.20676	1.75178e-05
Quasispermophorella	-32.63	115.87	291.241	101409	1273.95	4.5305	1.20701	1.80417e-05
Isoscelipteron	35.6833	139.617	288.309	100447	1314.18	3.19565	1.20748	1.79007e-05
Lomamyia	32.82	-116.53	287.83	100122	862.015	2.84498	1.20762	1.78775e-05
Lomamyia	32.82	-116.53	287.83	100122	862.015	2.84498	1.20762	1.78775e-05
Lomamyia	32.82	-116.53	287.83	100122	862.015	2.84498	1.20762	1.78775e-05
Nodalla	36.75	3.06	290.742	101377	1467.65	3.34207	1.20782	1.80178e-05
Lomamyia	38.36	-121.99	289.205	100740	1105.44	3.13473	1.20822	1.79438e-05
Isoscelipteron	39.18	26.1	288.191	100419	1169.3	3.98313	1.2083	1.7895e-05
Berotha	24.0833	121.033	288.503	100723	1530.88	3.16783	1.20901	1.791e-05
Isoscelipteron	24.0833	121.033	288.503	100723	1530.88	3.16783	1.20901	1.791e-05
Trichoma	-35.07	142.32	289.879	101012	1001.32	3.70967	1.20915	1.79763e-05
Trichoma	-35.14	142.02	289.775	101012	999.331	3.70138	1.20959	1.79713e-05
Isoscelipteron	33.9333	130.95	288.861	100897	1451.64	3.49225	1.20997	1.79273e-05
Lomamyia	38.51	-122.1	288.809	100740	1021.46	2.86023	1.21025	1.79248e-05
Lomamyia	38.51	-122.1	288.809	100740	1021.46	2.86023	1.21025	1.79248e-05
Isoscelipteron	35.24	24.81	286.72	100024	984.092	4.17854	1.21055	1.78239e-05
Lomamyia	38.01	-121.84	288.54	100740	1128.08	3.75934	1.2109	1.79118e-05
Berotha	23.5833	120.883	287.067	100372	1429.62	3.3936	1.21126	1.78407e-05
Lomamyia	37.94	-121.94	288.367	100740	1043.31	3.32723	1.21201	1.79034e-05
Lomamyia	37.94	-121.94	288.367	100740	1043.31	3.32723	1.21201	1.79034e-05
Lomamyia	38.39	-122.06	288.381	100740	1025.78	3.04596	1.21203	1.79041e-05
Lomamyia	37.88	-122.46	288.15	100740	1153.06	4.09881	1.21242	1.7893e-05
Isoscelipteron	31.23	121.47	289.561	101399	1596.1	3.62083	1.21243	1.7961e-05
Isoscelipteron	31.23	121.47	289.561	101399	1596.1	3.62083	1.21243	1.7961e-05
Lomamyia	38.63	-122.29	288.264	100740	1021.68	2.87083	1.21255	1.78985e-05
Lomamyia	38.61	-122.25	288.264	100740	1021.68	2.87083	1.21255	1.78985e-05
Lomamyia	37.83	-122.13	287.876	100740	1097.75	3.5555	1.21383	1.78798e-05
Lomamyia	37.88	-122.29	287.827	100740	1102.84	3.76479	1.21401	1.78774e-05
Lomamyia	38.11	-122.57	287.766	100740	1118.57	3.81381	1.2142	1.78744e-05
Lomamyia	38.58	-122.45	287.815	100740	1022.19	2.90375	1.21443	1.78768e-05
Trichoma	-31.49	129.4	290.448	101757	1201.13	4.6605	1.21481	1.80036e-05
Lomamyia	36.44	-78.02	287.758	100901	1292.91	2.26873	1.21538	1.78741e-05
Quasispermophorella	-33.95	115.06	289.83	101640	1278.32	5.09462	1.21564	1.79739e-05
Lomamyia	37.92	-122.6	287.123	100740	1104.66	3.99684	1.21698	1.78434e-05
Lomamyia	37.89	-122.52	287.123	100740	1104.66	3.99684	1.21698	1.78434e-05
Lomamyia	33.75	-116.72	285.871	100122	625.1	3.67654	1.21699	1.77828e-05
Lomamyia	40.63	-89.4	283.636	99528.7	1065.23	4.12081	1.21725	1.76744e-05
Lomamyia	40.63	-89.4	283.636	99528.7	1065.23	4.12081	1.21725	1.76744e-05
Lomamyia	40.63	-89.4	283.636	99528.7	1065.23	4.12081	1.21725	1.76744e-05
Lomamyia	40.63	-89.4	283.636	99528.7	1065.23	4.12081	1.21725	1.76744e-05
Lomamyia	40.63	-89.4	283.636	99528.7	1065.23	4.12081	1.21725	1.76744e-05
Lomamyia	37.16	-121.98	287.118	100740	1027.44	3.43654	1.21736	1.78432e-05
Lomamyia	37.11	-121.84	287.118	100740	1027.44	3.43654	1.21736	1.78432e-05
Lomamyia	38.08	-122.76	286.944	100740	1110.7	3.90581	1.21771	1.78347e-05
Quasispermophorella	-33.98	115.76	288.946	101640	1177.5	3.76408	1.21982	1.79314e-05
Lomamyia	37.43	-78.66	286.691	100901	1196.68	2.25594	1.22035	1.78225e-05
Lomamyia	37.42	-122.38	286.266	100740	1119.06	4.02039	1.22056	1.7802e-05
Lomamyia	35.78	-78.64	288.524	101623	1331.46	2.41877	1.2207	1.7911e-05
Lomamyia	38.01	-78.45	286.402	100901	1154.19	2.25615	1.22177	1.78085e-05
Nodalla	42.06	13.93	284.881	100588	1013.02	2.3131	1.22513	1.77348e-05
Protobiella	-40.83	172.89	285.717	101055	1157.13	5.18708	1.22657	1.77754e-05
Protobiella	-40.83	172.89	285.717	101055	1157.13	5.18708	1.22657	1.77754e-05
Isoscelipteron	44.1333	27.6	284.407	100569	1083.52	3.03292	1.22661	1.77118e-05
Lomamyia	40.78	-73.97	285.154	100976	1069.09	4.28251	1.22843	1.77481e-05
Protobiella	-41.37	174.87	285.335	101053	1099.56	5.97955	1.22845	1.77569e-05
Protobiella	-41.37	174.87	285.335	101053	1099.56	5.97955	1.22845	1.77569e-05
Protobiella	-39.23	175.4	281.981	99819.3	903.148	4.25192	1.22874	1.75938e-05
Lomamyia	40.01	-74.31	284.989	100976	1115.2	4.0785	1.22893	1.77401e-05
Lomamyia	40.01	-74.31	284.989	100976	1115.2	4.0785	1.22893	1.77401e-05
Lomamyia	40.13	-74.47	284.928	100976	1098.15	3.64575	1.22927	1.77371e-05
Lomamyia	40.13	-74.47	284.928	100976	1098.15	3.64575	1.22927	1.77371e-05
Lomamyia	40.05	-75.24	284.92	100976	1061.88	3.19196	1.22947	1.77367e-05
Protobiella	-40.85	172.81	284.423	101055	1051.3	4.9469	1.23264	1.77126e-05
Lomamyia	36.24	-121.48	286.277	101696	939.592	3.06792	1.23297	1.78025e-05
Lomamyia	40.79	-73.13	284.467	101642	1084.47	4.46557	1.23948	1.77147e-05
Lomamyia	40.79	-73.13	284.467	101642	1084.47	4.46557	1.23948	1.77147e-05
