# Supplementary material for: Dynamic interplay between niche variation and flight adaptability drove a hundred million years’ dispersion in iconic lacewings
Source: Proc Natl Acad Sci U S A. 2025 May 2;122(19):e2414549122. doi: 10.1073/pnas.2414549122 (PMC12087969; doi:10.1073/pnas.2414549122)
Supplement: Supplementary file 9 — Dataset S08 (XLSX) [file pnas.2414549122.sd08.xlsx]

## Sheet: Sheet1
Taxon ID	Species	CO1	16S	18S	CAD	Reference
279473	Mucroberotha vesicaria	EU839740.1	EU734872.1	EU815254.1	EU860125.1	Winterton, S.L., Hardy, N.B. & Wiegmann, B.M. On wings of lace: phylogeny and Bayesian divergence time estimates of Neuropterida (Insecta) based on morphological and molecular data. Syst. Entomol. 35, 349–378 (2010).
560880	Nallachius americanus	MN344414.1	EU734874.1	EU815256.1	EU860127.1	Winterton, S.L., Hardy, N.B. & Wiegmann, B.M. On wings of lace: phylogeny and Bayesian divergence time estimates of Neuropterida (Insecta) based on morphological and molecular data. Syst. Entomol. 35, 349–378 (2010).
560938	Plega dactylota	MN344767.1	EU734891.1	EU815275.1	EU860144.1	Winterton, S.L., Hardy, N.B. & Wiegmann, B.M. On wings of lace: phylogeny and Bayesian divergence time estimates of Neuropterida (Insecta) based on morphological and molecular data. Syst. Entomol. 35, 349–378 (2010).
279471	Berotha sp.	-	AY620165.1	-	-	Haring, E. & Aspöck, U. Phylogeny of the Neuropterida: a first molecular approach. Syst. Entomol. 29, 415–430 (2004).
2872767	Isoscelipteron glaserellum	MZ197142.1	-	-	-	Daniel, O. et al. DNA Barcoding of Portuguese Lacewings (Neuroptera) and Snakeflies (Raphidioptera) (Insecta, Neuropterida). ZooKeys. 1054, 67–84 (2021)
560906	Lomamyia banksi	MN344147.1	EU734869.1	EU815251.1	EU860122.1	Winterton, S.L., Hardy, N.B. & Wiegmann, B.M. On wings of lace: phylogeny and Bayesian divergence time estimates of Neuropterida (Insecta) based on morphological and molecular data. Syst. Entomol. 35, 349–378 (2010).
2612651	Naizema sp.	MN344402.1	-	-	-	Santos. B.F. et al., Enhancing DNA barcode reference libraries by harvesting terrestrial arthropods at the Smithsonian's National Museum of Natural History. Biodivers. Data J. 11, e100904 (2023).
570751	Ormiscocerus nitidipennis	-	-	EU815267.1	-	Winterton, S.L., Hardy, N.B. & Wiegmann, B.M. On wings of lace: phylogeny and Bayesian divergence time estimates of Neuropterida (Insecta) based on morphological and molecular data. Syst. Entomol. 35, 349–378 (2010).
560940	Podallea madegassica	EU839759.1	EU734892.1	EU815276.1	EU860145.1	Winterton, S.L., Hardy, N.B. & Wiegmann, B.M. On wings of lace: phylogeny and Bayesian divergence time estimates of Neuropterida (Insecta) based on morphological and molecular data. Syst. Entomol. 35, 349–378 (2010).
560946	Quasispermophorella ingwa	EU839765.1	EU734898.1	EU815281.1	EU860150.1	Winterton, S.L., Hardy, N.B. & Wiegmann, B.M. On wings of lace: phylogeny and Bayesian divergence time estimates of Neuropterida (Insecta) based on morphological and molecular data. Syst. Entomol. 35, 349–378 (2010).
2610344	Spiroberotha sanctarosae	MN344785.1	-	-	-	Santos. B.F. et al., Enhancing DNA barcode reference libraries by harvesting terrestrial arthropods at the Smithsonian's National Museum of Natural History. Biodivers. Data J. 11, e100904 (2023).
560885	Stenobiella muellerorum	EU839766.1	EU734900.1	EU815283.1	EU860152.1	Winterton, S.L., Hardy, N.B. & Wiegmann, B.M. On wings of lace: phylogeny and Bayesian divergence time estimates of Neuropterida (Insecta) based on morphological and molecular data. Syst. Entomol. 35, 349–378 (2010).
