# Supplementary material for: Dynamic interplay between niche variation and flight adaptability drove a hundred million years’ dispersion in iconic lacewings
Source: Proc Natl Acad Sci U S A. 2025 May 2;122(19):e2414549122. doi: 10.1073/pnas.2414549122 (PMC12087969; doi:10.1073/pnas.2414549122)
Supplement: Supplementary file 11 — Dataset S10 (XLSX) [file pnas.2414549122.sd10.xlsx]

## Sheet: dispersal_multipliers
0.1 to 0 Ma	AU	OR	PA	IN	SA	AT	NA	NT
AU	1	0.75	0.5	0.5	1e-06	1e-06	1e-06	1e-06
OR	0.75	1	0.75	0.75	0.5	1e-06	1e-06	1e-06
PA	0.5	0.75	1	0.75	0.75	0.5	1e-06	1e-06
IN	0.5	0.75	0.75	1	0.5	1e-06	1e-06	1e-06
SA	1e-06	0.5	0.75	0.5	1	0.75	1e-06	1e-06
AT	1e-06	1e-06	0.5	1e-06	0.75	1	1e-06	1e-06
NA	1e-06	1e-06	1e-06	1e-06	1e-06	1e-06	1	0.75
NT	1e-06	1e-06	1e-06	1e-06	1e-06	1e-06	0.75	1
15 to 0.1 Ma	AU	OR	PA	IN	SA	AT	NA	NT
AU	1	0.75	0.5	0.5	1e-06	1e-06	1e-06	1e-06
OR	0.75	1	0.75	0.75	0.5	1e-06	1e-06	1e-06
PA	0.5	0.75	1	0.75	0.75	0.5	1e-06	1e-06
IN	0.5	0.75	0.75	1	0.5	1e-06	1e-06	1e-06
SA	1e-06	0.5	0.75	0.5	1	0.75	1e-06	1e-06
AT	1e-06	1e-06	0.5	1e-06	0.75	1	1e-06	1e-06
NA	1e-06	1e-06	1e-06	1e-06	1e-06	1e-06	1	0.75
NT	1e-06	1e-06	1e-06	1e-06	1e-06	1e-06	0.75	1
50 to 15 Ma	AU	OR	PA	IN	SA	AT	NA	NT
AU	1	1e-06	1e-06	1e-06	1e-06	1e-06	1e-06	1e-06
OR	1e-06	1	0.75	0.75	0.5	1e-06	1e-06	1e-06
PA	1e-06	0.75	1	0.75	0.75	0.5	1e-06	1e-06
IN	1e-06	0.75	0.75	1	0.5	1e-06	1e-06	1e-06
SA	1e-06	0.5	0.75	0.5	1	0.75	1e-06	1e-06
AT	1e-06	1e-06	0.5	1e-06	0.75	1	1e-06	1e-06
NA	1e-06	1e-06	1e-06	1e-06	1e-06	1e-06	1	0.75
NT	1e-06	1e-06	1e-06	1e-06	1e-06	1e-06	0.75	1
90 to 50 Ma	AU	OR	PA	IN	SA	AT	NA	NT
AU	1	1e-06	1e-06	1e-06	1e-06	1e-06	1e-06	1e-06
OR	1e-06	1	0.75	1e-06	1e-06	1e-06	1e-06	1e-06
PA	1e-06	0.75	1	1e-06	1e-06	1e-06	0.75	1e-06
IN	1e-06	1e-06	1e-06	1	1e-06	1e-06	1e-06	1e-06
SA	1e-06	1e-06	1e-06	1e-06	1	0.75	1e-06	1e-06
AT	1e-06	1e-06	1e-06	1e-06	0.75	1	1e-06	1e-06
NA	1e-06	1e-06	0.75	1e-06	1e-06	1e-06	1	1e-06
NT	1e-06	1e-06	1e-06	1e-06	1e-06	1e-06	1e-06	1
110 to 90 Ma	AU	OR	PA	IN	SA	AT	NA	NT
AU	1	1e-06	1e-06	1e-06	1e-06	1e-06	1e-06	1e-06
OR	1e-06	1	0.75	1e-06	1e-06	1e-06	1e-06	1e-06
PA	1e-06	0.75	1	1e-06	1e-06	1e-06	0.75	1e-06
IN	1e-06	1e-06	1e-06	1	1e-06	1e-06	1e-06	1e-06
SA	1e-06	1e-06	1e-06	1e-06	1	0.75	1e-06	1e-06
AT	1e-06	1e-06	1e-06	1e-06	0.75	1	1e-06	0.75
NA	1e-06	1e-06	0.75	1e-06	1e-06	1e-06	1	1e-06
NT	1e-06	1e-06	1e-06	1e-06	1e-06	0.75	1e-06	1
140 to 110 Ma	AU	OR	PA	IN	SA	AT	NA	NT
AU	1	1e-06	1e-06	0.75	1e-06	0.5	1e-06	1e-06
OR	1e-06	1	0.75	1e-06	1e-06	1e-06	1e-06	1e-06
PA	1e-06	0.75	1	1e-06	0.5	1e-06	0.75	0.5
IN	0.75	1e-06	1e-06	1	1e-06	0.75	1e-06	1e-06
SA	1e-06	1e-06	0.5	1e-06	1	0.75	1e-06	0.5
AT	0.5	1e-06	1e-06	0.75	0.75	1	0.5	0.75
NA	1e-06	1e-06	0.75	1e-06	1e-06	0.5	1	0.75
NT	1e-06	1e-06	0.5	1e-06	0.5	0.75	0.75	1
185 to 140 Ma	AU	OR	PA	IN	SA	AT	NA	NT
AU	1	1e-06	1e-06	0.75	1e-06	0.5	1e-06	1e-06
OR	1e-06	1	0.75	1e-06	1e-06	1e-06	1e-06	1e-06
PA	1e-06	0.75	1	1e-06	0.5	1e-06	0.75	0.5
IN	0.75	1e-06	1e-06	1	1e-06	0.75	1e-06	0.5
SA	1e-06	1e-06	0.5	1e-06	1	0.75	0.75	0.5
AT	0.5	1e-06	1e-06	0.75	0.75	1	0.5	0.75
NA	1e-06	1e-06	0.75	1e-06	0.75	0.5	1	0.75
NT	1e-06	1e-06	0.5	0.5	0.5	0.75	0.75	1
